# Supplementary material for: Multivariate Analysis of BOLD Activation Patterns Recovers Graded Depth Representations in Human Visual and Parietal Cortex
Source: eNeuro. 2019 Jul 18;6(4):ENEURO.0362-18.2019. doi: 10.1523/ENEURO.0362-18.2019 (PMC6709213; doi:10.1523/ENEURO.0362-18.2019)
Supplement: Extended Data 1 — Analysis code can be accessed by downloading the zip file associated with this manuscript. See the README file in this folder for details. Download Extended Data 1, ZIP file. [file sup_enu-eN-NWR-0362-18-s07.zip]

Archive with 36 entries (32 files):
- IEMdepth-master/
- IEMdepth-master/Classifier/
- IEMdepth-master/Classifier/IEMdepth_XZ2classifier_allanalyses.m
- IEMdepth-master/Classifier/IEMdepth_Z6classifier_allanalyses.m
- IEMdepth-master/Classifier/IEMdepth_classifier.m
- IEMdepth-master/Classifier/IEMdepth_classify_XZ2.m
- IEMdepth-master/Classifier/IEMdepth_classify_Z6.m
- IEMdepth-master/Classifier/get_dprime.m
- IEMdepth-master/MixedModels/
- IEMdepth-master/MixedModels/LMM_decoding.R
- IEMdepth-master/MixedModels/LMM_reconAmp.R
- IEMdepth-master/MixedModels/LMM_reconError.R
- IEMdepth-master/MixedModels/dprime_classifier_tbl.txt
- IEMdepth-master/MixedModels/recon_amp_tbl.txt
- IEMdepth-master/MixedModels/recon_baseline_tbl.txt
- IEMdepth-master/MixedModels/recon_err_tbl.txt
- IEMdepth-master/README.md
- IEMdepth-master/Reconstructions/
- IEMdepth-master/Reconstructions/IEMdepth_analyzeReconFits_perSubj.m
- IEMdepth-master/Reconstructions/IEMdepth_average1DRecon.m
- IEMdepth-master/Reconstructions/IEMdepth_fitRecons1D.m
- IEMdepth-master/Reconstructions/IEMdepth_getChannelResp1D.m
- IEMdepth-master/Reconstructions/IEMdepth_makeX1_1D.m
- IEMdepth-master/Reconstructions/IEMdepth_plot1DRecons_subMean.m
- IEMdepth-master/Reconstructions/IEMdepth_plot1DRecons_wFits.m
- IEMdepth-master/Reconstructions/cos_basis_1D.m
- IEMdepth-master/Reconstructions/eval_cos_1D.m
- IEMdepth-master/Reconstructions/gridfit.m
- IEMdepth-master/Reconstructions/gridfit_finetune_con.m
- IEMdepth-master/Reconstructions/make_grid.m
- IEMdepth-master/Reconstructions/make_stim_mask_1D.m
- IEMdepth-master/Reconstructions/match_clim.m
- IEMdepth-master/Reconstructions/match_xlim.m
- IEMdepth-master/Reconstructions/match_ylim.m
- IEMdepth-master/Reconstructions/prepFigForExport.m
- IEMdepth-master/Reconstructions/rad2fwhm.m
