# Supplementary material for: Multivariate Analysis of BOLD Activation Patterns Recovers Graded Depth Representations in Human Visual and Parietal Cortex
Source: eNeuro. 2019 Jul 18;6(4):ENEURO.0362-18.2019. doi: 10.1523/ENEURO.0362-18.2019 (PMC6709213; doi:10.1523/ENEURO.0362-18.2019)
Supplement: Extended Data 1 — Analysis code can be accessed by downloading the zip file associated with this manuscript. See the README file in this folder for details. Download Extended Data 1, ZIP file. [file sup_enu-eN-NWR-0362-18-s07.zip › IEMdepth-master/Classifier/get_dprime.m]

function dprime = get_dprime(predlabs,reallabs,un)
% calculate d' for predicted and actual values
% works for multiple classes
% un is the list of classes in the actual data set


if length(predlabs)~=length(reallabs)
    error('real and predicted labels do not match')
end

hrz=zeros(length(un),1);
fpz=zeros(length(un),1);

nTrials = length(predlabs);


%loop over class labels, get a hit rate and false pos for each (treating
%any other category as non-hit)
for ii=1:length(un)
    
    if sum(reallabs==un(ii))==0 || sum(reallabs~=un(ii))==0
        
        % if one of the categories is completely absent - this will return a
        % nan dprime value
        hr=0.5;
        fp=0.5;
        dprime=nan;
        
        return
        
    else
    
        hr = sum(predlabs==un(ii) & reallabs==un(ii))/sum(reallabs==un(ii));
        fp = sum(predlabs==un(ii) & reallabs~=un(ii))/sum(reallabs~=un(ii));    

        % make sure this never ends up infinite
        % correction from Macmillan & Creelman, use 1-1/2N or 1/2N in place
        % of 1 or 0 
        if hr==0
            hr=1/(2*nTrials);
        end
        if fp==0
            fp=1/(2*nTrials);
        end
        if hr==1
            hr=1-1/(2*nTrials);
        end
        if fp==1
            fp=1-1/(2*nTrials);
        end
        
    end

    %convert to z score (norm dist centered at .50)
    hrz(ii)=norminv(hr,0,1);
    fpz(ii)=norminv(fp,0,1);

end

% dprime is the mean of individual dprimes (for two classes, they will be
% same value)
dprime = mean(hrz-fpz);

end
