# Supplementary material for: Multivariate Analysis of BOLD Activation Patterns Recovers Graded Depth Representations in Human Visual and Parietal Cortex
Source: eNeuro. 2019 Jul 18;6(4):ENEURO.0362-18.2019. doi: 10.1523/ENEURO.0362-18.2019 (PMC6709213; doi:10.1523/ENEURO.0362-18.2019)
Supplement: Extended Data 1 — Analysis code can be accessed by downloading the zip file associated with this manuscript. See the README file in this folder for details. Download Extended Data 1, ZIP file. [file sup_enu-eN-NWR-0362-18-s07.zip › IEMdepth-master/MixedModels/dprime_classifier_tbl.txt]

dprime	ROI	disparity	subject
0.461171779941178	1	12.98	1
0.038320679924816	1	14.488	1
0.152173645551711	1	16.276	1
0	1	18.415	1
0	1	21.006	1
0.153063654915892	1	27.468	1
0.190494325476527	1	30.764	1
-0.0760316231203884	1	34.691	1
0.538549923274166	1	39.421	1
0.343557980392418	1	43.744	1
0.267083629266563	1	49.179	1
-0.0379883512302822	1	55.697	1
-0.0379883512302822	1	62.159	1
0.231077786624032	1	70.185	1
0.538549923274166	1	83.165	1
0.0381536712010399	2	12.98	1
-0.190494325476527	2	14.488	1
0.0760316231203884	2	16.276	1
0.038320679924816	2	18.415	1
0.305915740699621	2	21.006	1
-0.228537597366633	2	27.468	1
0.267872468809514	2	30.764	1
0.698080103547078	2	34.691	1
0.343557980392418	2	39.421	1
0.382390091825476	2	43.744	1
0.420936123725406	2	49.179	1
0.820141597147602	2	55.697	1
0.382390091825476	2	62.159	1
0.382104012292348	2	70.185	1
0.190216917441817	2	83.165	1
-0.0764743511258559	3	12.98	1
-0.228537597366633	3	14.488	1
-0.266691268567673	3	16.276	1
-0.267872468809514	3	18.415	1
0.0761969430911461	3	21.006	1
-0.228537597366633	3	27.468	1
-0.152173645551711	3	30.764	1
0.498950255433546	3	34.691	1
0.114019974350671	3	39.421	1
0.305915740699621	3	43.744	1
0.305915740699621	3	49.179	1
0.663841127138441	3	55.697	1
0.382390091825476	3	62.159	1
0.461171779941178	3	70.185	1
0.657421501211979	3	83.165	1
0.191052006146174	4	12.98	1
-0.422851100016362	4	14.488	1
-0.427402649082427	4	16.276	1
0.0379883512302822	4	18.415	1
0.345097760974703	4	21.006	1
0.152173645551711	4	27.468	1
0.384697428815322	4	30.764	1
-0.152173645551711	4	34.691	1
0.114185294321428	4	39.421	1
0.0768667118247459	4	43.744	1
0.459768235158464	4	49.179	1
0.621779305441632	4	55.697	1
0.382390091825476	4	62.159	1
0.228537597366633	4	70.185	1
0.459768235158464	4	83.165	1
0.191052006146174	5	12.98	1
0.0379883512302822	5	14.488	1
0.698080103547078	5	16.276	1
0.305237300467603	5	18.415	1
0.228370588642857	5	21.006	1
0.266691268567673	5	27.468	1
0.99031957352289	5	30.764	1
1.49760847248024	5	34.691	1
0.382104012292348	5	39.421	1
0.462940989838473	5	43.744	1
1.25811798457249	5	49.179	1
1.55102074461975	5	55.697	1
1.12362642743674	5	62.159	1
2.02144387880618	5	70.185	1
1.76650432823688	5	83.165	1
0.617331611389868	6	12.98	1
0.152173645551711	6	14.488	1
0.152173645551711	6	16.276	1
0.459768235158464	6	18.415	1
0.617331611389868	6	21.006	1
0.503599592173573	6	27.468	1
0.498950255433546	6	30.764	1
1.35244394134654	6	34.691	1
0.903516420287725	6	39.421	1
0.699793437149772	6	43.744	1
0.988493914685306	6	49.179	1
1.54694135689848	6	55.697	1
1.88245179650006	6	62.159	1
1.34936301678954	6	70.185	1
1.4957171895266	6	83.165	1
0.19189576634895	7	12.98	1
-0.229884117579232	7	14.488	1
0.498950255433546	7	16.276	1
0.382390091825476	7	18.415	1
-0.114185294321428	7	21.006	1
0.383251432175743	7	27.468	1
1.17131483133733	7	30.764	1
1.25811798457249	7	34.691	1
0.697511391034089	7	39.421	1
0.699793437149772	7	43.744	1
1.08156460573993	7	49.179	1
1.55102074461975	7	55.697	1
0.820141597147602	7	62.159	1
1.25811798457249	7	70.185	1
1.2142305040381	7	83.165	1
0.114185294321428	8	12.98	1
0.190216917441817	8	14.488	1
0.0381536712010399	8	16.276	1
0.498950255433546	8	18.415	1
0	8	21.006	1
0.461171779941178	8	27.468	1
0.190494325476527	8	30.764	1
0.382390091825476	8	34.691	1
0.422851100016362	8	39.421	1
0.619298415431377	8	43.744	1
0.421572112100559	8	49.179	1
0.824370599387973	8	55.697	1
0.821544816509312	8	62.159	1
0.498950255433546	8	70.185	1
1.04025160429662	8	83.165	1
0	9	12.98	1
0.461171779941178	9	14.488	1
0.617821833371359	9	16.276	1
0.382390091825476	9	18.415	1
0	9	21.006	1
0.577731943549248	9	27.468	1
0.232634182574546	9	30.764	1
0.821544816509312	9	34.691	1
0.229884117579232	9	39.421	1
0.228370588642857	9	43.744	1
0.781454926687201	9	49.179	1
1.25542265302771	9	55.697	1
0.229884117579232	9	62.159	1
0.617331611389868	9	70.185	1
0.343557980392418	9	83.165	1
-0.104496075759668	1	12.98	2
-0.209313080762203	1	14.488	2
-0.0208992095695654	1	16.276	2
0.210428394247925	1	18.415	2
-0.125413555886428	1	21.006	2
-0.190045064636556	1	27.468	2
0.0836517339071291	1	30.764	2
-0.0417892978164539	1	34.691	2
0	1	39.421	2
-0.0626793860633424	1	43.744	2
-0.442262756700935	1	49.179	2
0	1	55.697	2
-0.0627616456602406	1	62.159	2
0.167303467814258	1	70.185	2
0.188534253303002	1	83.165	2
0.104496075759668	2	12.98	2
0.0417892978164539	2	14.488	2
-0.0626793860633424	2	16.276	2
-0.0836517339071291	2	18.415	2
-0.146551435101963	2	21.006	2
-0.209451733429762	2	27.468	2
-0.0835968661901023	2	30.764	2
0.104541822154018	2	34.691	2
-0.597037167217827	2	39.421	2
-0.104541822154018	2	43.744	2
0.0209449559639152	2	49.179	2
-0.147003916541217	2	55.697	2
0.126776660340796	2	62.159	2
0.231318482494813	2	70.185	2
0.167303467814258	2	83.165	2
0.295136400952254	3	12.98	2
-0.188285189521204	3	14.488	2
-0.0627067779432138	3	16.276	2
-0.02091748012676	3	18.415	2
0.0835785956329077	3	21.006	2
-0.0835968661901023	3	27.468	2
0.0628441577976215	3	30.764	2
0.126411648329579	3	34.691	2
0.378236852545585	3	39.421	2
0.0417892978164539	3	43.744	2
0.146358511850343	3	49.179	2
0.48518146558881	3	55.697	2
-0.0627616456602406	3	62.159	2
0.728739939138884	3	70.185	2
0.357495709308084	3	83.165	2
-0.442262756700935	4	12.98	2
0.0209449559639152	4	14.488	2
-0.104771258608186	4	16.276	2
0.0417892978164539	4	18.415	2
0.146551435101963	4	21.006	2
-0.336089741102999	4	27.468	2
-0.231318482494813	4	30.764	2
0.125523543860964	4	34.691	2
0.594041930223595	4	39.421	2
-0.443482793746447	4	43.744	2
-0.294080128155054	4	49.179	2
0.442262756700935	4	55.697	2
-0.146422753430529	4	62.159	2
0.616264398275156	4	70.185	2
-0.0629545689118602	4	83.165	2
0.0417892978164539	5	12.98	2
0.209451733429762	5	14.488	2
0.507757790237168	5	16.276	2
-0.0837433673671868	5	18.415	2
0.146422753430529	5	21.006	2
0.0835968661901023	5	27.468	2
-0.041780176493777	5	30.764	2
-0.189118426272792	5	34.691	2
0	5	39.421	2
0.104771258608186	5	43.744	2
0.0421114998724733	5	49.179	2
0.295867837215893	5	55.697	2
0.146422753430529	5	62.159	2
0.464096175241797	5	70.185	2
0.571715587228903	5	83.165	2
0.188368124798288	6	12.98	2
-0.02091748012676	6	14.488	2
0.146422753430529	6	16.276	2
0.336089741102999	6	18.415	2
-0.146422753430529	6	21.006	2
0.251825204216006	6	27.468	2
-0.167340233557289	6	30.764	2
0.230396689393678	6	34.691	2
-0.0627067779432138	6	39.421	2
0.104633455614075	6	43.744	2
-0.0836517339071291	6	49.179	2
0.272527460402181	6	55.697	2
0.209313080762203	6	62.159	2
0.167340233557289	6	70.185	2
0.0836517339071291	6	83.165	2
-0.104496075759668	7	12.98	2
-0.104496075759668	7	14.488	2
0.0835968661901023	7	16.276	2
-0.0419266776708615	7	18.415	2
0.230907724089246	7	21.006	2
0.188534253303002	7	27.468	2
0.104496075759668	7	30.764	2
0	7	34.691	2
0.272527460402181	7	39.421	2
0.572529189540805	7	43.744	2
-0.0628441577976215	7	49.179	2
0.771422126383253	7	55.697	2
0.464096175241797	7	62.159	2
0.251322693710148	7	70.185	2
0.37832239903603	7	83.165	2
0	8	12.98	2
0.0835785956329077	8	14.488	2
-0.167635043733437	8	16.276	2
-0.209313080762203	8	18.415	2
-0.146422753430529	8	21.006	2
-0.104633455614075	8	27.468	2
-0.209313080762203	8	30.764	2
0.29355535164318	8	34.691	2
-0.104541822154018	8	39.421	2
-0.231318482494813	8	43.744	2
-0.188285189521204	8	49.179	2
0.274237191382688	8	55.697	2
-0.146358511850343	8	62.159	2
0.272406302341623	8	70.185	2
0.293751881886868	8	83.165	2
0.0417892978164539	9	12.98	2
-0.104496075759668	9	14.488	2
0.209313080762203	9	16.276	2
0.041780176493777	9	18.415	2
-0.125413555886428	9	21.006	2
0.357980558749875	9	27.468	2
0.146744955486549	9	30.764	2
0.125441031723583	9	34.691	2
0.104496075759668	9	39.421	2
0.399728367241115	9	43.744	2
-0.402291097871504	9	49.179	2
0.251322693710148	9	55.697	2
0.0417892978164539	9	62.159	2
0.37832239903603	9	70.185	2
0.0208900882468885	9	83.165	2
0.341232499203835	1	12.98	3
0.0796596695525328	1	14.488	3
0.120030626725412	1	16.276	3
-0.0398219121872433	1	18.415	3
0.0796122873834025	1	21.006	3
0.0995548571506124	1	27.468	3
0.120030626725412	1	30.764	3
0.199267948073195	1	34.691	3
-0.0397982539778593	1	39.421	3
-0.259986565928696	1	43.744	3
0.0996339740365977	1	49.179	3
0.0198951875980796	1	55.697	3
0.199427398667185	1	62.159	3
0.299539179585133	1	70.185	3
0.21928208707644	1	83.165	3
0.23934427291846	2	12.98	3
0.0199188458074636	2	14.488	3
-0.0199030663797796	2	16.276	3
0.159828880703271	2	18.415	3
-0.0397982539778593	2	21.006	3
0.0401807676634288	2	27.468	3
0.139376769337856	2	30.764	3
0.139376769337856	2	34.691	3
0.0997529254417625	2	39.421	3
0.159351073821921	2	43.744	3
-0.199307782592375	2	49.179	3
0.401283128533164	2	55.697	3
0.626856670824999	2	62.159	3
0.260407340441273	2	70.185	3
0.199307782592375	2	83.165	3
0.259986565928696	3	12.98	3
-0.0796596695525328	3	14.488	3
-0.0597644819544531	3	16.276	3
-0.179508552859721	3	18.415	3
-0.139376769337856	3	21.006	3
0.339979765025235	3	27.468	3
0.139376769337856	3	30.764	3
0.279476993743113	3	34.691	3
0.140214115814846	3	39.421	3
0.319657761406542	3	43.744	3
0.302980448056207	3	49.179	3
0.796464015402539	3	55.697	3
0.6060923698313	3	62.159	3
0.4413098600294	3	70.185	3
0.668790615302057	3	83.165	3
-0.179365212825165	4	12.98	3
0.0796596695525328	4	14.488	3
0.360319385345276	4	16.276	3
-0.0796122873834025	4	18.415	3
-0.0199188458074636	4	21.006	3
0.219545980488594	4	27.468	3
0.0199188458074636	4	30.764	3
0.0398219121872433	4	34.691	3
0.119815111283782	4	39.421	3
-0.0596934415759389	4	43.744	3
0.239729469578028	4	49.179	3
0.159605486479942	4	55.697	3
0.139543300637922	4	62.159	3
-0.0397982539778593	4	70.185	3
0.219369968434395	4	83.165	3
0.0596934415759389	5	12.98	3
0.239488550255804	5	14.488	3
-0.139432228014457	5	16.276	3
0.159605486479942	5	18.415	3
0.0796596695525328	5	21.006	3
0.280326186248736	5	27.468	3
0.321289929436625	5	30.764	3
0.441585199444007	5	34.691	3
0.525935237503841	5	39.421	3
0.420878552606787	5	43.744	3
0.927927869977012	5	49.179	3
0.608073131014993	5	55.697	3
0.545183858676638	5	62.159	3
1.02018309714524	5	70.185	3
1.06821146025783	5	83.165	3
0.4413098600294	6	12.98	3
-0.0795965079557185	6	14.488	3
0.0199030663797796	6	16.276	3
0.40186426010235	6	18.415	3
-0.219545980488594	6	21.006	3
0.119457923530392	6	27.468	3
0.606487222184567	6	30.764	3
0.159605486479942	6	34.691	3
0.199307782592375	6	39.421	3
-0.0995548571506124	6	43.744	3
0.199307782592375	6	49.179	3
0.420878552606787	6	55.697	3
0.219545980488594	6	62.159	3
0.647894840589472	6	70.185	3
0.482485613205881	6	83.165	3
0.0200141390032444	7	12.98	3
0.139432228014457	7	14.488	3
0	7	16.276	3
-0.199267948073195	7	18.415	3
-0.159828880703271	7	21.006	3
0.19962713468113	7	27.468	3
0.483705103472063	7	30.764	3
0.139432228014457	7	34.691	3
-0.0399168742512748	7	39.421	3
0.420878552606787	7	43.744	3
0.322014401040367	7	49.179	3
0.339841250495976	7	55.697	3
0.180012369792705	7	62.159	3
0.6060923698313	7	70.185	3
0.279646343829303	7	83.165	3
0.0400763248452644	8	12.98	3
0.299539179585133	8	14.488	3
-0.019974304484065	8	16.276	3
0.199267948073195	8	18.415	3
0.139543300637922	8	21.006	3
0.259986565928696	8	27.468	3
0.0995153537631821	8	30.764	3
0.259358411921704	8	34.691	3
0.442045027765779	8	39.421	3
-0.139933693105191	8	43.744	3
0.139376769337856	8	49.179	3
0.259672039345238	8	55.697	3
0.381220942691144	8	62.159	3
0.179365212825165	8	70.185	3
0.159605486479942	8	83.165	3
0.322875635654286	9	12.98	3
0.219369968434395	9	14.488	3
0.0795965079557185	9	16.276	3
0.0397982539778593	9	18.415	3
-0.0796122873834025	9	21.006	3
0.219545980488594	9	27.468	3
0.199427398667185	9	30.764	3
0.401283128533164	9	34.691	3
0.119529161634677	9	39.421	3
0.0796122873834025	9	43.744	3
0.401283128533164	9	49.179	3
0.14055236635805	9	55.697	3
0.421052763678732	9	62.159	3
0.0996339740365977	9	70.185	3
0.179365212825165	9	83.165	3
-0.0610280240933218	1	12.98	4
0.49044439908078	1	14.488	4
0.422628561096049	1	16.276	4
-0.179365212825165	1	18.415	4
0.362697547841529	1	21.006	4
0.246458243760728	1	27.468	4
0.239729469578028	1	30.764	4
0	1	34.691	4
0.610739669088163	1	39.421	4
0.241040393886027	1	43.744	4
-0.0599310132545192	1	49.179	4
0.0597170997853229	1	55.697	4
0.241040393886027	1	62.159	4
0	1	70.185	4
0.299660482832547	1	83.165	4
-0.317188200888849	2	12.98	4
0.119648113039842	2	14.488	4
-0.120295270007382	2	16.276	4
-0.360688506925869	2	18.415	4
-0.0597170997853229	2	21.006	4
-0.49044439908078	2	27.468	4
0.0610280240933218	2	30.764	4
-0.119648113039842	2	34.691	4
-0.179365212825165	2	39.421	4
0.119434199570646	2	43.744	4
0.360688506925869	2	49.179	4
-0.0599310132545192	2	55.697	4
0.544020841942233	2	62.159	4
-0.239729469578028	2	70.185	4
0.179365212825165	2	83.165	4
0.0597170997853229	3	12.98	4
-0.119648113039842	3	14.488	4
-0.36610635680057	3	16.276	4
-0.306389257015247	3	18.415	4
-0.183332335016364	3	21.006	4
-0.0597170997853229	3	27.468	4
0.544020841942233	3	30.764	4
-0.0597170997853229	3	34.691	4
-0.607146750686597	3	39.421	4
0.556917670466877	3	43.744	4
0	3	49.179	4
-0.180012369792705	3	55.697	4
0.671767693181484	3	62.159	4
-0.119434199570646	3	70.185	4
-0.0603642567528629	3	83.165	4
0.179365212825165	4	12.98	4
-0.179365212825165	4	14.488	4
-0.299660482832547	4	16.276	4
-0.800181018737761	4	18.415	4
-0.120295270007382	4	21.006	4
-0.119648113039842	4	27.468	4
-0.179365212825165	4	30.764	4
-0.738240964567581	4	34.691	4
0	4	39.421	4
-0.180012369792705	4	43.744	4
-0.0599310132545192	4	49.179	4
0	4	55.697	4
0	4	62.159	4
0.0597170997853229	4	70.185	4
0.0603642567528629	4	83.165	4
0	5	12.98	4
-0.360688506925869	5	14.488	4
0.180012369792705	5	16.276	4
-0.180012369792705	5	18.415	4
-0.239296226079684	5	21.006	4
0.180012369792705	5	27.468	4
0.30075749367135	5	30.764	4
-0.422628561096049	5	34.691	4
0.0597170997853229	5	39.421	4
0.30075749367135	5	43.744	4
0.119648113039842	5	49.179	4
-0.180012369792705	5	55.697	4
0.239729469578028	5	62.159	4
0	5	70.185	4
-0.0597170997853229	5	83.165	4
-0.0610280240933218	6	12.98	4
-0.360688506925869	6	14.488	4
-0.36002473958541	6	16.276	4
-0.179365212825165	6	18.415	4
-0.0603642567528629	6	21.006	4
0.497200570681554	6	27.468	4
0.360688506925869	6	30.764	4
-0.377552457641712	6	34.691	4
-0.671767693181484	6	39.421	4
0.30075749367135	6	43.744	4
0.0597170997853229	6	49.179	4
-0.119434199570646	6	55.697	4
0.119648113039842	6	62.159	4
-0.120295270007382	6	70.185	4
0.371010199510135	6	83.165	4
0.385936452140158	7	12.98	4
0	7	14.488	4
-0.239729469578028	7	16.276	4
-0.180012369792705	7	18.415	4
-0.0597170997853229	7	21.006	4
-0.677212940474259	7	27.468	4
-0.179365212825165	7	30.764	4
-0.800181018737761	7	34.691	4
-0.544020841942233	7	39.421	4
-0.181323294100704	7	43.744	4
-0.317188200888849	7	49.179	4
-0.421052763678732	7	55.697	4
-0.239296226079684	7	62.159	4
-0.0599310132545192	7	70.185	4
-0.119434199570646	7	83.165	4
-0.125065962914543	8	12.98	4
-0.239296226079684	8	14.488	4
0	8	16.276	4
-0.246458243760728	8	18.415	4
-0.422628561096049	8	21.006	4
-0.669086804856776	8	27.468	4
0.607146750686597	8	30.764	4
-0.239729469578028	8	34.691	4
-0.181323294100704	8	39.421	4
0.241040393886027	8	43.744	4
0.607146750686597	8	49.179	4
0.119648113039842	8	55.697	4
0.671767693181484	8	62.159	4
-0.0599310132545192	8	70.185	4
0.0610280240933218	8	83.165	4
-0.0610280240933218	9	12.98	4
0.0631259087443632	9	14.488	4
0.36610635680057	9	16.276	4
-0.241040393886027	9	18.415	4
0.306389257015247	9	21.006	4
0.362697547841529	9	27.468	4
0.362697547841529	9	30.764	4
0.179365212825165	9	34.691	4
0.122968078263502	9	39.421	4
0.180012369792705	9	43.744	4
0.625665921718186	9	49.179	4
0.119434199570646	9	55.697	4
0.669086804856776	9	62.159	4
-0.181323294100704	9	70.185	4
-0.0599310132545192	9	83.165	4
0.156878635990016	1	12.98	5
0.161328679354205	1	14.488	5
-0.423272819578451	1	16.276	5
0.157310684610171	1	18.415	5
-0.104490360751881	1	21.006	5
0.106836292215753	1	27.468	5
-0.0544923871384517	1	30.764	5
0.367739078858095	1	34.691	5
0.157310684610171	1	39.421	5
-0.0523882752381349	1	43.744	5
0.326093843681382	1	49.179	5
0.157310684610171	1	55.697	5
0.316392157201864	1	62.159	5
0.211901796449983	1	70.185	5
0	1	83.165	5
0.209555864986111	2	12.98	5
-0.158183213871984	2	14.488	5
-0.157310684610171	2	16.276	5
-0.210428394247925	2	18.415	5
-0.2140059083503	2	21.006	5
-0.10821096971645	2	27.468	5
-0.158183213871984	2	30.764	5
0.42085678849585	2	34.691	5
0.426340590573664	2	39.421	5
-0.63727872792875	2	43.744	5
0.0544923871384517	2	49.179	5
-0.0523882752381349	2	55.697	5
0.209555864986111	2	62.159	5
0.209266911228151	2	70.185	5
0	2	83.165	5
-0.209266911228151	3	12.98	5
0.10821096971645	3	14.488	5
0.104490360751881	3	16.276	5
0.157310684610171	3	18.415	5
0.0523882752381349	3	21.006	5
-0.1099484333718	3	27.468	5
-0.48877641111467	3	30.764	5
0.474575371073848	3	34.691	5
0.156878635990016	3	39.421	5
-1.15881689288443	3	43.744	5
0.593409866728745	3	49.179	5
0	3	55.697	5
0.264146976825924	3	62.159	5
0.531406094807894	3	70.185	5
-0.528293953651847	3	83.165	5
0.262673574623865	4	12.98	5
0.0531177096377541	4	14.488	5
-0.209555864986111	4	16.276	5
0	4	18.415	5
-0.315061849862	4	21.006	5
0.0523882752381349	4	27.468	5
-0.262673574623865	4	30.764	5
0.367739078858095	4	34.691	5
0.209555864986111	4	39.421	5
-0.5290677582123	4	43.744	5
0.157310684610171	4	49.179	5
0.0522451803759404	4	55.697	5
0.315061849862	4	62.159	5
-0.0523882752381349	4	70.185	5
0.262673574623865	4	83.165	5
0.157310684610171	5	12.98	5
0.475950048574546	5	14.488	5
0.804822709493181	5	16.276	5
0.584523804445648	5	18.415	5
0.104490360751881	5	21.006	5
-0.374095410197724	5	27.468	5
0.106836292215753	5	30.764	5
-0.104633455614075	5	34.691	5
0.63727872792875	5	39.421	5
-0.318639363964375	5	43.744	5
0.475950048574546	5	49.179	5
0.314621369220341	5	55.697	5
0.0531177096377541	5	62.159	5
0.496277102322158	5	70.185	5
-0.42085678849585	5	83.165	5
0	6	12.98	5
-0.156878635990016	6	14.488	5
-0.42085678849585	6	16.276	5
0.0531177096377541	6	18.415	5
-0.157310684610171	6	21.006	5
-0.0526772289960954	6	27.468	5
-0.338093888450173	6	30.764	5
0.0531177096377541	6	34.691	5
0.531406094807894	6	39.421	5
-0.0523882752381349	6	43.744	5
0.749366663259833	6	49.179	5
0.64608709572484	6	55.697	5
-0.421457661436094	6	62.159	5
0.584523804445648	6	70.185	5
0	6	83.165	5
0.0537185825779988	7	12.98	5
0.105794938633849	7	14.488	5
0.862871821312393	7	16.276	5
0.321850229821783	7	18.415	5
-0.104490360751881	7	21.006	5
-0.209555864986111	7	27.468	5
0.211901796449983	7	30.764	5
0.106836292215753	7	34.691	5
0.752923387940593	7	39.421	5
0.0523882752381349	7	43.744	5
0.158183213871984	7	49.179	5
0.104490360751881	7	55.697	5
-0.314621369220341	7	62.159	5
0.261944140224246	7	70.185	5
0.0523882752381349	7	83.165	5
-0.326093843681382	8	12.98	5
0.159513521211848	8	14.488	5
-0.367739078858095	8	16.276	5
-0.269461954583648	8	18.415	5
-0.156878635990016	8	21.006	5
-0.370884544340316	8	27.468	5
0	8	30.764	5
0.261944140224246	8	34.691	5
0.211901796449983	8	39.421	5
-0.42085678849585	8	43.744	5
-0.807415775079045	8	49.179	5
0.694874276121381	8	55.697	5
0.0531177096377541	8	62.159	5
0.582786340790299	8	70.185	5
0.535360754909533	8	83.165	5
-0.105794938633849	9	12.98	5
-0.423272819578451	9	14.488	5
0.423272819578451	9	16.276	5
0.158183213871984	9	18.415	5
-0.367739078858095	9	21.006	5
0.104633455614075	9	27.468	5
0.158183213871984	9	30.764	5
0.370884544340316	9	34.691	5
0.535360754909533	9	39.421	5
-0.104633455614075	9	43.744	5
-0.209266911228151	9	49.179	5
0.209555864986111	9	55.697	5
0.262673574623865	9	62.159	5
0.694874276121381	9	70.185	5
0.104633455614075	9	83.165	5
-0.211901796449983	1	12.98	6
0	1	14.488	6
0.314621369220341	1	16.276	6
0.430727299295457	1	18.415	6
-0.0526772289960954	1	21.006	6
-0.105794938633849	1	27.468	6
0.104490360751881	1	30.764	6
0.423272819578451	1	34.691	6
0.156878635990016	1	39.421	6
0.528293953651847	1	43.744	6
-0.156878635990016	1	49.179	6
0.158183213871984	1	55.697	6
0.0522451803759404	1	62.159	6
0.421457661436094	1	70.185	6
-0.104490360751881	1	83.165	6
0.104633455614075	2	12.98	6
-0.209555864986111	2	14.488	6
0.158183213871984	2	16.276	6
0.266394183588435	2	18.415	6
-0.209555864986111	2	21.006	6
0	2	27.468	6
0.0522451803759404	2	30.764	6
0.262673574623865	2	34.691	6
0.421457661436094	2	39.421	6
0.316392157201864	2	43.744	6
0.0523882752381349	2	49.179	6
0.211901796449983	2	55.697	6
-0.156878635990016	2	62.159	6
0.318639363964375	2	70.185	6
0.705832967308269	2	83.165	6
0.264146976825924	3	12.98	6
0	3	14.488	6
-0.210428394247925	3	16.276	6
0.10506550423423	3	18.415	6
-0.421457661436094	3	21.006	6
-0.264146976825924	3	27.468	6
0.156878635990016	3	30.764	6
0.0526772289960954	3	34.691	6
0.478728865811799	3	39.421	6
0.426340590573664	3	43.744	6
0.10821096971645	3	49.179	6
0.474575371073848	3	55.697	6
0.318639363964375	3	62.159	6
0.588037983905628	3	70.185	6
0.423272819578451	3	83.165	6
0.157310684610171	4	12.98	6
0.0522451803759404	4	14.488	6
0.423272819578451	4	16.276	6
0.316392157201864	4	18.415	6
-0.156878635990016	4	21.006	6
0.368780432439999	4	27.468	6
-0.158183213871984	4	30.764	6
0.104490360751881	4	34.691	6
0.262673574623865	4	39.421	6
0.531406094807894	4	43.744	6
0	4	49.179	6
0.384142955500594	4	55.697	6
0	4	62.159	6
0.104633455614075	4	70.185	6
0.63727872792875	4	83.165	6
-0.5290677582123	5	12.98	6
0.63727872792875	5	14.488	6
-0.209266911228151	5	16.276	6
0.692734774162099	5	18.415	6
-0.582786340790299	5	21.006	6
0.0523882752381349	5	27.468	6
0.261944140224246	5	30.764	6
0.104490360751881	5	34.691	6
0.979249581993556	5	39.421	6
0.474575371073848	5	43.744	6
-0.104633455614075	5	49.179	6
0.63727872792875	5	55.697	6
0.314621369220341	5	62.159	6
0.315061849862	5	70.185	6
0.156878635990016	5	83.165	6
-0.368780432439999	6	12.98	6
-0.104633455614075	6	14.488	6
-0.266394183588435	6	16.276	6
0.316392157201864	6	18.415	6
-0.262673574623865	6	21.006	6
-0.156878635990016	6	27.468	6
0.104633455614075	6	30.764	6
0.261944140224246	6	34.691	6
0.5290677582123	6	39.421	6
0.474575371073848	6	43.744	6
-0.156878635990016	6	49.179	6
0.0522451803759404	6	55.697	6
0.210428394247925	6	62.159	6
0.368780432439999	6	70.185	6
0.262673574623865	6	83.165	6
-0.157310684610171	7	12.98	6
0.209266911228151	7	14.488	6
-0.261944140224246	7	16.276	6
0.528293953651847	7	18.415	6
0	7	21.006	6
0.421457661436094	7	27.468	6
-0.0523882752381349	7	30.764	6
0.582786340790299	7	34.691	6
0.638242387023647	7	39.421	6
0.804822709493181	7	43.744	6
0.261944140224246	7	49.179	6
0.984390020384056	7	55.697	6
0.749366663259833	7	62.159	6
1.04858516039381	7	70.185	6
1.10521704949154	7	83.165	6
0.211901796449983	8	12.98	6
0.262673574623865	8	14.488	6
0	8	16.276	6
0.368780432439999	8	18.415	6
0.104490360751881	8	21.006	6
0.475950048574546	8	27.468	6
-0.261944140224246	8	30.764	6
0.423272819578451	8	34.691	6
0.262673574623865	8	39.421	6
0.584523804445648	8	43.744	6
0.266394183588435	8	49.179	6
0.475950048574546	8	55.697	6
0.475950048574546	8	62.159	6
0.104633455614075	8	70.185	6
0.582786340790299	8	83.165	6
0.209266911228151	9	12.98	6
0.209266911228151	9	14.488	6
0.368780432439999	9	16.276	6
0.475950048574546	9	18.415	6
0.211901796449983	9	21.006	6
0.370884544340316	9	27.468	6
-0.423272819578451	9	30.764	6
0.156878635990016	9	34.691	6
0.104633455614075	9	39.421	6
0.316392157201864	9	43.744	6
0	9	49.179	6
0.368780432439999	9	55.697	6
0.862871821312393	9	62.159	6
0.474575371073848	9	70.185	6
-0.104633455614075	9	83.165	6
-0.217870873483997	1	12.98	7
0.244343754495937	1	14.488	7
0.315061849862	1	16.276	7
0.349919880331465	1	18.415	7
-0.176478726342904	1	21.006	7
0.20978125742608	1	27.468	7
0.0350768432677868	1	30.764	7
0.104506237578803	1	34.691	7
-0.421123586827092	1	39.421	7
-0.175607076987577	1	43.744	7
0	1	49.179	7
0.425175338157987	1	55.697	7
0.0349485352956196	1	62.159	7
0.211342329401012	1	70.185	7
-0.492644541310433	1	83.165	7
0.314670239047595	2	12.98	7
0.104888981621514	2	14.488	7
0.349919880331465	2	16.276	7
0.423272819578451	2	18.415	7
-0.457176087228241	2	21.006	7
0.142505848180646	2	27.468	7
0.0349485352956196	2	30.764	7
0.244644860484188	2	34.691	7
-0.244343754495937	2	39.421	7
0.174318375932531	2	43.744	7
0.0348213172603476	2	49.179	7
0.174959940165733	2	55.697	7
0.209266911228151	2	62.159	7
0.246163646661359	2	70.185	7
-0.279420597763724	2	83.165	7
-0.104506237578803	3	12.98	7
-0.423272819578451	3	14.488	7
-0.385873945543222	3	16.276	7
-0.17453161614221	3	18.415	7
-0.209395219200318	3	21.006	7
0.282216147062508	3	27.468	7
0.28011331456638	3	30.764	7
0.104888981621514	3	34.691	7
-0.244644860484188	3	39.421	7
0.210428394247925	3	43.744	7
0.460123873453606	3	49.179	7
0.104888981621514	3	55.697	7
-0.0348213172603476	3	62.159	7
0.315848566979815	3	70.185	7
0.212531226744053	3	83.165	7
-0.034863603058108	4	12.98	7
-0.174318375932531	4	14.488	7
-0.0696426345206953	4	16.276	7
-0.0698121383537277	4	18.415	7
-0.385873945543222	4	21.006	7
0.317037464322856	4	27.468	7
0.139369840636911	4	30.764	7
0.105275019847277	4	34.691	7
0.17453161614221	4	39.421	7
0.456592040909284	4	43.744	7
0.0696849203184557	4	49.179	7
0.104888981621514	4	55.697	7
0	4	62.159	7
0.528379793723868	4	70.185	7
0.425175338157987	4	83.165	7
0.0352496412838704	5	12.98	7
-0.0696849203184557	5	14.488	7
0	5	16.276	7
-0.0696426345206953	5	18.415	7
-0.350138693129787	5	21.006	7
-0.034863603058108	5	27.468	7
0.245249711508272	5	30.764	7
0.0698121383537277	5	34.691	7
0.104633455614075	5	39.421	7
-0.638994460311089	5	43.744	7
0.244343754495937	5	49.179	7
0.315061849862	5	55.697	7
0.174318375932531	5	62.159	7
0.28011331456638	5	70.185	7
0.421123586827092	5	83.165	7
0.0698121383537277	6	12.98	7
-0.0696849203184557	6	14.488	7
-0.139454772874423	6	16.276	7
0.176478726342904	6	18.415	7
0.034863603058108	6	21.006	7
-0.457176087228241	6	27.468	7
-0.430727299295457	6	30.764	7
0.209395219200318	6	34.691	7
-0.104506237578803	6	39.421	7
0.42085678849585	6	43.744	7
0.385388334413657	6	49.179	7
-0.139454772874423	6	55.697	7
0.17453161614221	6	62.159	7
0	6	70.185	7
0.244644860484188	6	83.165	7
0.104506237578803	7	12.98	7
0.034863603058108	7	14.488	7
-0.456592040909284	7	16.276	7
-0.280984963921707	7	18.415	7
0	7	21.006	7
-0.565918812087456	7	27.468	7
0.318639363964375	7	30.764	7
0.0696849203184557	7	34.691	7
-0.104506237578803	7	39.421	7
0	7	43.744	7
0.350138693129787	7	49.179	7
0.104888981621514	7	55.697	7
0.174318375932531	7	62.159	7
0.176478726342904	7	70.185	7
0.385873945543222	7	83.165	7
0.17453161614221	8	12.98	7
0.034863603058108	8	14.488	7
0	8	16.276	7
0.105275019847277	8	18.415	7
-0.17453161614221	8	21.006	7
-0.351901067380964	8	27.468	7
0.495200716721393	8	30.764	7
0.209266911228151	8	34.691	7
-0.139710298881862	8	39.421	7
0.209266911228151	8	43.744	7
0.565918812087456	8	49.179	7
0.104633455614075	8	55.697	7
0.141530191047284	8	62.159	7
0.861454598590915	8	70.185	7
-0.244644860484188	8	83.165	7
0.977740942922159	9	12.98	7
-0.0696849203184557	9	14.488	7
-0.355490417839531	9	16.276	7
-0.42192644594437	9	18.415	7
0.104506237578803	9	21.006	7
0.104633455614075	9	27.468	7
0.209395219200318	9	30.764	7
-0.210428394247925	9	34.691	7
0.175607076987577	9	39.421	7
0.456592040909284	9	43.744	7
-0.385388334413657	9	49.179	7
0.034863603058108	9	55.697	7
0.0350768432677868	9	62.159	7
0.105794938633849	9	70.185	7
0.104506237578803	9	83.165	7
0.0299252512904397	1	12.98	8
-0.0606663818032978	1	14.488	8
-0.179607255363866	1	16.276	8
0.0300057619640795	1	18.415	8
0.239729469578028	1	21.006	8
0.451468788133952	1	27.468	8
0.090044912659304	1	30.764	8
0.179365212825165	1	34.691	8
0.270145494033248	1	39.421	8
-0.0898028701206026	1	43.744	8
-0.120295270007382	1	49.179	8
0.209290464115605	1	55.697	8
0.059797108156523	1	62.159	8
-0.059797108156523	1	70.185	8
0.0298718568660834	1	83.165	8
0.0298452429192395	2	12.98	8
-0.0301138994047848	2	14.488	8
-0.0300057619640795	2	16.276	8
0.271880005399261	2	18.415	8
0.0299252512904397	2	21.006	8
0.120295270007382	2	27.468	8
0.331597105184584	2	30.764	8
-0.0298452429192395	2	34.691	8
0.517857034173502	2	39.421	8
0.269654720868468	2	43.744	8
-0.269410125484469	2	49.179	8
0	2	55.697	8
0.0301138994047848	2	62.159	8
0.209290464115605	2	70.185	8
0.0895623427045624	2	83.165	8
-0.059797108156523	3	12.98	8
-0.151398042810264	3	14.488	8
0.0298452429192395	3	16.276	8
0	3	18.415	8
0.330682744961789	3	21.006	8
0.0896423510757625	3	27.468	8
-0.179607255363866	3	30.764	8
0.179365212825165	3	34.691	8
0.33626111388133	3	39.421	8
-0.0601196613688644	3	43.744	8
0.608637315381585	3	49.179	8
0.421052763678732	3	55.697	8
0.239296226079684	3	62.159	8
0.361522356475023	3	70.185	8
0.211195150966787	3	83.165	8
-0.0298718568660834	4	12.98	8
-0.0597170997853229	4	14.488	8
0.239729469578028	4	16.276	8
0.209857612711945	4	18.415	8
-0.0895623427045624	4	21.006	8
-0.330682744961789	4	27.468	8
0.180012369792705	4	30.764	8
0.269410125484469	4	34.691	8
0.0597170997853229	4	39.421	8
0.149493355959082	4	43.744	8
0.059797108156523	4	49.179	8
0.239404363520389	4	55.697	8
0.421642017843888	4	62.159	8
0.209857612711945	4	70.185	8
0.209857612711945	4	83.165	8
0.0601196613688644	5	12.98	8
0.149493355959082	5	14.488	8
-0.180583151328685	5	16.276	8
0.311079186255615	5	18.415	8
0.0298718568660834	5	21.006	8
0.149762012444627	5	27.468	8
0.30075749367135	5	30.764	8
0.059797108156523	5	34.691	8
0.484138820033441	5	39.421	8
-0.179365212825165	5	43.744	8
0.0918676356065558	5	49.179	8
0.0601196613688644	5	55.697	8
-0.0299252512904397	5	62.159	8
0.454024920628656	5	70.185	8
0.330682744961789	5	83.165	8
0.0298452429192395	6	12.98	8
0.330076507287767	6	14.488	8
-0.0895623427045624	6	16.276	8
0.119487593995002	6	18.415	8
0.239404363520389	6	21.006	8
0	6	27.468	8
-0.212162905613938	6	30.764	8
0.149762012444627	6	34.691	8
0.484138820033441	6	39.421	8
0.0298452429192395	6	43.744	8
-0.0299252512904397	6	49.179	8
0.149359450861085	6	55.697	8
0.149359450861085	6	62.159	8
-0.0597170997853229	6	70.185	8
0.179365212825165	6	83.165	8
0	7	12.98	8
0.360688506925869	7	14.488	8
0.0603642567528629	7	16.276	8
0.362697547841529	7	18.415	8
0.119916769525387	7	21.006	8
0	7	27.468	8
0.269654720868468	7	30.764	8
0.179365212825165	7	34.691	8
0.179607255363866	7	39.421	8
0.269654720868468	7	43.744	8
-0.392622799131969	7	49.179	8
0.39044076404063	7	55.697	8
0.149762012444627	7	62.159	8
0.0599310132545192	7	70.185	8
0.271880005399261	7	83.165	8
0.0599310132545192	8	12.98	8
-0.329774382237332	8	14.488	8
0	8	16.276	8
0.182237654323498	8	18.415	8
-0.300070745323687	8	21.006	8
0.0298718568660834	8	27.468	8
0.0300057619640795	8	30.764	8
0.059690485838479	8	34.691	8
0.15321843561158	8	39.421	8
-0.0301138994047848	8	43.744	8
0.274659707803491	8	49.179	8
-0.0597170997853229	8	55.697	8
-0.331597105184584	8	62.159	8
0.120295270007382	8	70.185	8
0.20947911222995	8	83.165	8
0.149359450861085	9	12.98	8
0.179284702151525	9	14.488	8
0.299660482832547	9	16.276	8
0	9	18.415	8
-0.119487593995002	9	21.006	8
0.451892375191966	9	27.468	8
-0.0895623427045624	9	30.764	8
0.210428394247925	9	34.691	8
-0.179284702151525	9	39.421	8
-0.149762012444627	9	43.744	8
0.059797108156523	9	49.179	8
0.059690485838479	9	55.697	8
0.209857612711945	9	62.159	8
0.0599310132545192	9	70.185	8
0.119648113039842	9	83.165	8
0.0784124127331122	1	12.98	9
-0.130657593109053	1	14.488	9
-0.0522451803759404	1	16.276	9
0.0522451803759404	1	18.415	9
0.130926648936668	1	21.006	9
0.20933906166978	1	27.468	9
0.130657593109053	1	30.764	9
0.0523882752381349	1	34.691	9
0.315061849862	1	39.421	9
-0.0791712472236629	1	43.744	9
0.0788982718770585	1	49.179	9
0.15769102402221	1	55.697	9
0.209555864986111	1	62.159	9
0.586054768159464	1	70.185	9
0.42085678849585	1	83.165	9
-0.0785197767985476	2	12.98	9
-0.104490360751881	2	14.488	9
-0.236542073063452	2	16.276	9
0.261853297873336	2	18.415	9
0.394512793938958	2	21.006	9
-0.10506550423423	2	27.468	9
0.236542073063452	2	30.764	9
-0.0261315015604127	2	34.691	9
0.611297519526511	2	39.421	9
-0.0788982718770585	2	43.744	9
-0.0522451803759404	2	49.179	9
0.530038966437621	2	55.697	9
0.210428394247925	2	62.159	9
0.864652252039136	2	70.185	9
0.816334271584344	2	83.165	9
-0.210428394247925	3	12.98	9
0.0263840356735029	3	14.488	9
-0.0522273576310555	3	16.276	9
0.368780432439999	3	18.415	9
0.263315788144315	3	21.006	9
-0.183424363425698	3	27.468	9
0.235560104550743	3	30.764	9
0	3	34.691	9
0.556662657847807	3	39.421	9
0.288237333546839	3	43.744	9
0.10452609154864	3	49.179	9
0.528293953651847	3	55.697	9
0.314731351774406	3	62.159	9
0.812669259524021	3	70.185	9
0.47716091253655	3	83.165	9
-0.0262931933225925	4	12.98	9
0.0783588591914681	4	14.488	9
0.183424363425698	4	16.276	9
0.288237333546839	4	18.415	9
0	4	21.006	9
-0.131197005794643	4	27.468	9
-0.0523882752381349	4	30.764	9
0	4	34.691	9
0.0528780539010704	4	39.421	9
0.0788982718770585	4	43.744	9
0.262673574623865	4	49.179	9
0.343530213379341	4	55.697	9
0.235560104550743	4	62.159	9
0.236049883213679	4	70.185	9
0.395918488617476	4	83.165	9
0.367609405675476	5	12.98	9
0.20933906166978	5	14.488	9
-0.261944140224246	5	16.276	9
0.183171829312608	5	18.415	9
0.236049883213679	5	21.006	9
-0.183045868347188	5	27.468	9
-0.314621369220341	5	30.764	9
0.209266911228151	5	34.691	9
0.288840806981037	5	39.421	9
0.288840806981037	5	43.744	9
0.130926648936668	5	49.179	9
0.47716091253655	5	55.697	9
0.501349086154711	5	62.159	9
0.447951679663662	5	70.185	9
1.00985946155101	5	83.165	9
0.0261136788155277	6	12.98	9
0.209555864986111	6	14.488	9
-0.450867719213958	6	16.276	9
-0.0784124127331122	6	18.415	9
0.264146976825924	6	21.006	9
0.344753042779903	6	27.468	9
-0.261944140224246	6	30.764	9
-0.0522987339175845	6	34.691	9
0.236049883213679	6	39.421	9
0.449566012901043	6	43.744	9
0.314621369220341	6	49.179	9
0.638242387023647	6	55.697	9
0.447951679663662	6	62.159	9
0.447951679663662	6	70.185	9
0.776345475519449	6	83.165	9
0.367739078858095	7	12.98	9
0.0261136788155277	7	14.488	9
0.130657593109053	7	16.276	9
0.10452609154864	7	18.415	9
0.131559522461798	7	21.006	9
0.209918381653266	7	27.468	9
0.20933906166978	7	30.764	9
0.10452609154864	7	34.691	9
0.209266911228151	7	39.421	9
-0.0261315015604127	7	43.744	9
0.236049883213679	7	49.179	9
0.5290677582123	7	55.697	9
0.556662657847807	7	62.159	9
0.948334659648552	7	70.185	9
1.03729869381277	7	83.165	9
0.0261672323571718	8	12.98	9
0.0785197767985476	8	14.488	9
0.288840806981037	8	16.276	9
-0.156878635990016	8	18.415	9
0.288840806981037	8	21.006	9
-0.209266911228151	8	27.468	9
0.0262210428809631	8	30.764	9
-0.315061849862	8	34.691	9
0.395073625762591	8	39.421	9
0.236542073063452	8	43.744	9
0.805792512133765	8	49.179	9
0.262673574623865	8	55.697	9
0.105392290104626	8	62.159	9
0.449566012901043	8	70.185	9
0.693535098325126	8	83.165	9
0.0785197767985476	9	12.98	9
-0.0522451803759404	9	14.488	9
0.130747134429603	9	16.276	9
0.130657593109053	9	18.415	9
0.346234263599882	9	21.006	9
-0.157310684610171	9	27.468	9
0	9	30.764	9
0	9	34.691	9
0.183424363425698	9	39.421	9
0.367609405675476	9	43.744	9
0.288237333546839	9	49.179	9
0.638242387023647	9	55.697	9
0.0261136788155277	9	62.159	9
0.316392157201864	9	70.185	9
0.609924396967776	9	83.165	9
