# Supplementary material for: Multivariate Analysis of BOLD Activation Patterns Recovers Graded Depth Representations in Human Visual and Parietal Cortex
Source: eNeuro. 2019 Jul 18;6(4):ENEURO.0362-18.2019. doi: 10.1523/ENEURO.0362-18.2019 (PMC6709213; doi:10.1523/ENEURO.0362-18.2019)
Supplement: Extended Data 1 — Analysis code can be accessed by downloading the zip file associated with this manuscript. See the README file in this folder for details. Download Extended Data 1, ZIP file. [file sup_enu-eN-NWR-0362-18-s07.zip › IEMdepth-master/MixedModels/recon_amp_tbl.txt]

amp	ROI	position	subject
0.24501573868069	1	1	1
0.336840212100716	1	1	2
0.487035506439213	1	1	3
0.483926662713589	1	1	4
0.52373624709148	1	1	5
0.5739871103316	1	1	6
0.47588054616937	1	1	7
0.333557500050518	1	1	8
0.520565632942172	1	1	9
0.283623319758579	2	1	1
0.390728070891585	2	1	2
0.415225744625875	2	1	3
0.529513682718115	2	1	4
0.615372942433189	2	1	5
0.442465251676795	2	1	6
0.347103039601282	2	1	7
0.525363425572571	2	1	8
0.578706916554321	2	1	9
0.306853480281851	3	1	1
0.384684074429463	3	1	2
0.374575168582169	3	1	3
0.503941374811704	3	1	4
0.573072403201834	3	1	5
0.320653586733947	3	1	6
0.277370673029597	3	1	7
0.476554343181198	3	1	8
0.672619369472285	3	1	9
0.40189164314802	4	1	1
0.355685554367906	4	1	2
0.547781468756952	4	1	3
0.711445027817198	4	1	4
0.685792244741644	4	1	5
0.671593579459951	4	1	6
0.468327614475639	4	1	7
0.54381888640816	4	1	8
0.618971628314983	4	1	9
0.825769689306377	5	1	1
0.708417912459969	5	1	2
0.4633658746519	5	1	3
0.423972301118785	5	1	4
0.437970447707567	5	1	5
0.388175063748019	5	1	6
0.628963507026102	5	1	7
0.534819028963327	5	1	8
0.483551334881415	5	1	9
0.731619390871954	6	1	1
0.585398320906885	6	1	2
0.78148471022943	6	1	3
0.644027891729413	6	1	4
0.464336262189321	6	1	5
0.326827544910086	6	1	6
0.321732527627193	6	1	7
0.783319835678653	6	1	8
0.554535879949291	6	1	9
0.687374601829212	7	1	1
0.636399008890849	7	1	2
0.721768271396336	7	1	3
0.264797185559317	7	1	4
0.267795326728225	7	1	5
0.645991230338637	7	1	6
0.558588043309132	7	1	7
0.536646975003579	7	1	8
0.639158309839395	7	1	9
0.721500567211637	8	1	1
0.169095866434386	8	1	2
0.411991617388123	8	1	3
0.614802545012594	8	1	4
0.595593090696749	8	1	5
0.416244100252331	8	1	6
0.620738657253227	8	1	7
0.303869599094437	8	1	8
0.865347262120957	8	1	9
0.448598356834116	9	1	1
0.697508105101002	9	1	2
0.555905775081532	9	1	3
0.23429447731016	9	1	4
0.44199531385637	9	1	5
0.635883724023758	9	1	6
0.407787013831215	9	1	7
0.613822253159329	9	1	8
0.573269419362467	9	1	9
0.397059691545071	1	2	1
0.707354103856122	1	2	2
0.724420397442992	1	2	3
0.515081442621411	1	2	4
0.623469573997948	1	2	5
0.513580229138704	1	2	6
0.736422248464453	1	2	7
0.931539721333663	1	2	8
0.918188405001438	1	2	9
0.487387535054406	2	2	1
0.556890124250264	2	2	2
0.802132548337801	2	2	3
0.75879026594161	2	2	4
0.552921235291983	2	2	5
0.697363051429723	2	2	6
0.680065583914241	2	2	7
0.523361047223675	2	2	8
0.897870495036494	2	2	9
0.316526580113841	3	2	1
0.879266233056151	3	2	2
0.521791851802296	3	2	3
0.667615133521099	3	2	4
0.530943980882771	3	2	5
0.495258680939719	3	2	6
0.672750590042132	3	2	7
0.385832198522949	3	2	8
0.776311693896494	3	2	9
0.719189676756232	4	2	1
1.0471877564622	4	2	2
0.192862739756436	4	2	3
0.710265427399273	4	2	4
0.247437112867695	4	2	5
0.255802181707139	4	2	6
0.733587148651794	4	2	7
0.519349110628524	4	2	8
0.779474231691218	4	2	9
0.685960913153836	5	2	1
0.94210209712838	5	2	2
0.487484037348795	5	2	3
0.807898159748773	5	2	4
0.617619601049364	5	2	5
0.742089878971782	5	2	6
0.988925754873958	5	2	7
0.340361468909819	5	2	8
0.839902029331825	5	2	9
0.746050168408819	6	2	1
0.730908647590731	6	2	2
0.845051008494679	6	2	3
0.797975622654614	6	2	4
0.698159240224952	6	2	5
0.813792990677281	6	2	6
0.47739025058399	6	2	7
0.702106226487273	6	2	8
0.640491650498354	6	2	9
0.73602104936367	7	2	1
0.510595457939814	7	2	2
0.800725780996994	7	2	3
0.629198098345713	7	2	4
0.432234319570472	7	2	5
0.591477443935819	7	2	6
0.709145271578766	7	2	7
0.533566315125004	7	2	8
0.603360052776149	7	2	9
0.608471002312472	8	2	1
0.967766455679758	8	2	2
0.485146358583677	8	2	3
0.878020857865313	8	2	4
0.863480866956389	8	2	5
0.722548427708419	8	2	6
0.58140886731253	8	2	7
0.673808092517639	8	2	8
0.703865557365238	8	2	9
0.971856921641526	9	2	1
0.668916946051478	9	2	2
0.475827666824187	9	2	3
0.603716300661407	9	2	4
0.573988690320813	9	2	5
0.541460930401805	9	2	6
0.608689894667963	9	2	7
1.07462901636424	9	2	8
0.769180717441153	9	2	9
0.649354368804606	1	3	1
0.677926343620977	1	3	2
0.634561260481299	1	3	3
0.243844085223757	1	3	4
0.76922034853694	1	3	5
0.531335128488844	1	3	6
0.42490032405566	1	3	7
0.677891019331047	1	3	8
0.86937909070887	1	3	9
0.6489600384576	2	3	1
0.541378135299654	2	3	2
0.578712877730092	2	3	3
0.230508641143655	2	3	4
0.840159948712006	2	3	5
0.492644806184942	2	3	6
0.288729257967158	2	3	7
0.506595059702246	2	3	8
0.741236544625649	2	3	9
0.776366980681244	3	3	1
0.771281477858856	3	3	2
0.530128555685693	3	3	3
0.373128771662005	3	3	4
0.883158514749753	3	3	5
0.362475672413344	3	3	6
0.424240329594805	3	3	7
0.748259587729518	3	3	8
0.759109727792752	3	3	9
0.731793316588337	4	3	1
0.816053812466071	4	3	2
0.507242961011111	4	3	3
0.585200180853339	4	3	4
0.842740434425733	4	3	5
0.489201846285506	4	3	6
0.461014099959986	4	3	7
0.734249578576707	4	3	8
0.716286628138103	4	3	9
0.779185892803353	5	3	1
0.673916789941406	5	3	2
0.859361827116726	5	3	3
0.366180484561276	5	3	4
0.805051303936473	5	3	5
0.435421500740901	5	3	6
0.487359661580389	5	3	7
1.87170302787141	5	3	8
0.676433496150066	5	3	9
0.922375809867062	6	3	1
0.627310330051608	6	3	2
0.659245340212599	6	3	3
0.54792222233468	6	3	4
0.88545420012524	6	3	5
0.413183114563555	6	3	6
0.471387854009943	6	3	7
0.629569356428034	6	3	8
0.902095871714241	6	3	9
0.823226703425202	7	3	1
0.854312538185752	7	3	2
0.669050522651352	7	3	3
0.373125530199769	7	3	4
0.924264339148376	7	3	5
0.615654172548705	7	3	6
0.380034924774377	7	3	7
0.787021325947396	7	3	8
1.15107595947068	7	3	9
0.931932192663246	8	3	1
0.378306184385446	8	3	2
0.501084339035248	8	3	3
0.345137779925421	8	3	4
0.663737228891715	8	3	5
0.588705161585496	8	3	6
0.531988171876849	8	3	7
1.35290375089079	8	3	8
0.688544804517898	8	3	9
0.628564653625821	9	3	1
0.325606348620636	9	3	2
0.72440943779385	9	3	3
0.549537668804205	9	3	4
0.758061370178856	9	3	5
0.631902375430828	9	3	6
0.678128607229598	9	3	7
1.33915335722964	9	3	8
0.732124165215377	9	3	9
0.540308446195298	1	4	1
0.900182180763672	1	4	2
0.497513499667164	1	4	3
0.870332379978343	1	4	4
0.406372076350567	1	4	5
0.793069700189999	1	4	6
0.409284274389123	1	4	7
0.567100956950231	1	4	8
0.513240562679645	1	4	9
0.535188539816218	2	4	1
0.948673123755662	2	4	2
0.486298777167333	2	4	3
0.762311262765	2	4	4
0.218894952926248	2	4	5
0.828992809106491	2	4	6
0.371844642015582	2	4	7
0.645017659053663	2	4	8
0.536170135461604	2	4	9
0.733567660557392	3	4	1
0.981765746327487	3	4	2
0.298639007508708	3	4	3
0.881624111622084	3	4	4
0.288644406242738	3	4	5
0.803955443549498	3	4	6
0.207254906496678	3	4	7
0.884208417557665	3	4	8
0.317070836664188	3	4	9
0.458314664331135	4	4	1
0.834580397443902	4	4	2
0.375067015336146	4	4	3
1.02402460625554	4	4	4
0.449127408705205	4	4	5
0.477893484844322	4	4	6
0.272869704337147	4	4	7
0.434375952547585	4	4	8
0.254935000508057	4	4	9
0.715404072106444	5	4	1
0.862553224587387	5	4	2
0.170702469441981	5	4	3
1.06752848000841	5	4	4
0.452916100771685	5	4	5
0.795798012998791	5	4	6
0.888069594426458	5	4	7
1.24535564646705	5	4	8
0.274505663586508	5	4	9
0.942748159588507	6	4	1
1.08500965191859	6	4	2
0.251317792521321	6	4	3
0.92531692128939	6	4	4
0.54860476383211	6	4	5
0.770469225306913	6	4	6
0.436967586728511	6	4	7
0.871560933250885	6	4	8
0.245376350898606	6	4	9
0.509566398087257	7	4	1
1.16623803235396	7	4	2
0.584594758484225	7	4	3
1.08015296628116	7	4	4
0.778860954260074	7	4	5
0.748653386968437	7	4	6
0.232503367591277	7	4	7
0.215291904421071	7	4	8
0.273512384476996	7	4	9
0.772301393306331	8	4	1
0.864528508720732	8	4	2
0.627196342183463	8	4	3
0.954306623455656	8	4	4
0.408532243629889	8	4	5
0.744693950624417	8	4	6
0.425163922112411	8	4	7
1.44959748324245	8	4	8
0.506317934559726	8	4	9
0.820781842846933	9	4	1
1.43403306908398	9	4	2
0.278142702803929	9	4	3
0.999546305807844	9	4	4
0.697067990845023	9	4	5
0.534562519588767	9	4	6
1.13957355510782	9	4	7
1.32793258899538	9	4	8
0.496413921761145	9	4	9
0.310968072137621	1	5	1
0.233547662331851	1	5	2
0.391977289033465	1	5	3
0.69474896820225	1	5	4
0.397011566620725	1	5	5
0.343348031977709	1	5	6
0.825461740114177	1	5	7
1.29343191168524	1	5	8
0.47724230261014	1	5	9
0.264669702262412	2	5	1
0.251715759875971	2	5	2
0.557174331744513	2	5	3
0.659324292784263	2	5	4
0.200681344158183	2	5	5
0.423851814933013	2	5	6
0.518799095379153	2	5	7
0.70236872630442	2	5	8
0.190637447206288	2	5	9
0.40018899245361	3	5	1
0.301165283671795	3	5	2
0.651544019475602	3	5	3
0.670550969935031	3	5	4
0.299521098858433	3	5	5
0.354968798282132	3	5	6
0.474026778822348	3	5	7
0.549283788739578	3	5	8
0.321280614295606	3	5	9
0.390719007224648	4	5	1
0.347452469969753	4	5	2
0.801950392580615	4	5	3
0.680025788185462	4	5	4
0.452306094105198	4	5	5
0.54945172421062	4	5	6
0.576052152088711	4	5	7
0.871065617118867	4	5	8
0.28674253956507	4	5	9
0.672817354744052	5	5	1
0.237267406847873	5	5	2
0.522369314005598	5	5	3
0.505831107892352	5	5	4
0.45450486134713	5	5	5
0.393694486390624	5	5	6
1.42385962177346	5	5	7
1.78133236712543	5	5	8
0.493545442808943	5	5	9
0.57260648509929	6	5	1
0.176903611782025	6	5	2
0.201644003328515	6	5	3
0.582615355023514	6	5	4
0.392333039616048	6	5	5
0.74487246508618	6	5	6
0.362965246964709	6	5	7
0.463273816082524	6	5	8
0.723974708479504	6	5	9
0.752964119074563	7	5	1
0.266115370335607	7	5	2
0.323612173176626	7	5	3
0.20531401301082	7	5	4
0.494552119927604	7	5	5
0.53139289499114	7	5	6
0.4895186247877	7	5	7
0.860214450925375	7	5	8
0.602750414597556	7	5	9
0.718345605892202	8	5	1
0.122117866976339	8	5	2
0.638533582368795	8	5	3
0.562107169219022	8	5	4
0.610691013994634	8	5	5
0.647998679559567	8	5	6
0.591369231055656	8	5	7
0.88323778787422	8	5	8
0.851360367825838	8	5	9
0.596507156859874	9	5	1
0.196694598266088	9	5	2
0.550843972960645	9	5	3
0.553366076561232	9	5	4
0.209310178218487	9	5	5
0.497740940415907	9	5	6
1.77806208159422	9	5	7
1.38827333552057	9	5	8
0.446906427268236	9	5	9
0.305726060061813	1	6	1
0.537751623063514	1	6	2
0.529128244454795	1	6	3
0.202743062983809	1	6	4
0.992181656418951	1	6	5
0.988140236977488	1	6	6
0.508046381158443	1	6	7
0.464270837575508	1	6	8
0.681311977393875	1	6	9
0.295994833342443	2	6	1
0.625441294067489	2	6	2
0.459575211004605	2	6	3
0.244606085522741	2	6	4
0.971401091528697	2	6	5
1.00793237827538	2	6	6
0.571862513447061	2	6	7
0.501530583982418	2	6	8
1.07387786870812	2	6	9
0.36527161980863	3	6	1
0.718983192331962	3	6	2
0.180269268774384	3	6	3
0.317008100316096	3	6	4
0.964273893314984	3	6	5
0.873108090265649	3	6	6
0.574312518671214	3	6	7
0.265733714231047	3	6	8
1.21489305522486	3	6	9
0.638629171157246	4	6	1
0.851119973287271	4	6	2
0.495476981078693	4	6	3
0.136148328319237	4	6	4
0.915844644228233	4	6	5
0.660869441839825	4	6	6
0.775523518848279	4	6	7
0.395668031071554	4	6	8
1.0142260315404	4	6	9
0.97979665408689	5	6	1
0.837536645803601	5	6	2
0.887530645569474	5	6	3
0.180396169567451	5	6	4
1.27739911267083	5	6	5
0.902120392016667	5	6	6
0.704915594876373	5	6	7
0.634871164118317	5	6	8
1.2750828785772	5	6	9
0.833037345225164	6	6	1
0.36633135045997	6	6	2
0.792241392736121	6	6	3
0.0480740343664263	6	6	4
1.40335803498653	6	6	5
0.465500102226015	6	6	6
0.666581831594189	6	6	7
0.645859149006397	6	6	8
1.19523759478293	6	6	9
0.848627986028776	7	6	1
0.662707513332657	7	6	2
0.594447280604361	7	6	3
0.289520843787134	7	6	4
1.01210198827001	7	6	5
0.771866523127099	7	6	6
1.09615402831285	7	6	7
0.709588347120363	7	6	8
1.31007076933469	7	6	9
0.606420440485731	8	6	1
0.55774205721164	8	6	2
0.30259131460595	8	6	3
0.391669063205212	8	6	4
1.40580367094497	8	6	5
0.540527750764976	8	6	6
0.249812457955654	8	6	7
0.213849199966447	8	6	8
1.36849297240326	8	6	9
0.505043394005896	9	6	1
0.730072259053836	9	6	2
0.707075938673815	9	6	3
0.226402745881244	9	6	4
1.28659594010146	9	6	5
0.528129931588867	9	6	6
0.557034890334306	9	6	7
0.335083739759199	9	6	8
1.37710320483985	9	6	9
