# Supplementary material for: Multivariate Analysis of BOLD Activation Patterns Recovers Graded Depth Representations in Human Visual and Parietal Cortex
Source: eNeuro. 2019 Jul 18;6(4):ENEURO.0362-18.2019. doi: 10.1523/ENEURO.0362-18.2019 (PMC6709213; doi:10.1523/ENEURO.0362-18.2019)
Supplement: Extended Data 1 — Analysis code can be accessed by downloading the zip file associated with this manuscript. See the README file in this folder for details. Download Extended Data 1, ZIP file. [file sup_enu-eN-NWR-0362-18-s07.zip › IEMdepth-master/MixedModels/recon_baseline_tbl.txt]

base	ROI	position	subject
-0.0420471710171818	1	1	1
-0.113205482337036	1	1	2
-0.0881251248944609	1	1	3
-0.146816705091552	1	1	4
-0.291769217939671	1	1	5
-0.109279247342092	1	1	6
-0.045118146498201	1	1	7
-0.0623009935727254	1	1	8
-0.0578152174703699	1	1	9
-0.159631691951286	2	1	1
-0.139682822269628	2	1	2
-0.330776001382538	2	1	3
-0.277522480517192	2	1	4
-0.401587233852805	2	1	5
-0.0630968646430656	2	1	6
-0.00237223628456342	2	1	7
-0.137590389452175	2	1	8
-0.21321407533003	2	1	9
0.0210534215324945	3	1	1
-0.0855897644264264	3	1	2
-0.0892069595952934	3	1	3
-0.239389366465396	3	1	4
-0.216163871332915	3	1	5
-0.0225855161523319	3	1	6
-0.0358571414370073	3	1	7
-0.131951896916636	3	1	8
-0.196051839673459	3	1	9
-0.0053480141613936	4	1	1
-0.105357244505857	4	1	2
-0.0890074694462636	4	1	3
-0.108169220704316	4	1	4
-0.313881706797309	4	1	5
0.0532912446083102	4	1	6
-0.0702580175617537	4	1	7
-0.0432242374466141	4	1	8
-0.214104155981205	4	1	9
-0.244164678850609	5	1	1
-0.254378747367631	5	1	2
-0.398443228378846	5	1	3
-0.183161172769643	5	1	4
-0.295519126192823	5	1	5
-0.0207652110381201	5	1	6
-0.386614834215194	5	1	7
-0.200174687713933	5	1	8
-0.276165693355302	5	1	9
0.0304581102549629	6	1	1
-0.0972136562680993	6	1	2
-0.186370670409824	6	1	3
-0.196645048797608	6	1	4
-0.139125424550032	6	1	5
0.0820634251653825	6	1	6
-0.406140503859054	6	1	7
-0.0349838467181238	6	1	8
-0.185633751832332	6	1	9
-0.119913239034125	7	1	1
-0.109236430762153	7	1	2
-0.288487204657275	7	1	3
0.00275518959632415	7	1	4
-0.204495152789292	7	1	5
-0.021884323161035	7	1	6
-0.398788714276131	7	1	7
-0.108287845512439	7	1	8
-0.128288367213851	7	1	9
0.0599355492096707	8	1	1
0.0377729270873617	8	1	2
0.00508366825093506	8	1	3
-0.203760200523526	8	1	4
-0.265943694025684	8	1	5
-0.00408059721172088	8	1	6
-0.125385854385289	8	1	7
0.0477127866413347	8	1	8
-0.214562360733347	8	1	9
0.183409290578047	9	1	1
-0.270913912668525	9	1	2
-0.117519195876329	9	1	3
-0.0318353325236609	9	1	4
-0.198979004503846	9	1	5
-0.113639353564704	9	1	6
-0.31684893348351	9	1	7
0.0150788792081942	9	1	8
-0.0670396949594187	9	1	9
-0.156764391946276	1	2	1
-0.23516471994748	1	2	2
-0.391523712254609	1	2	3
-0.176996437485785	1	2	4
-0.189667769814558	1	2	5
-0.235317773414138	1	2	6
-0.322148263615025	1	2	7
-0.227492572761061	1	2	8
-0.138957516759384	1	2	9
-0.253327558253637	2	2	1
-0.203174943068151	2	2	2
-0.38615848896958	2	2	3
-0.31753132277949	2	2	4
-0.190452263192672	2	2	5
-0.333074962581984	2	2	6
-0.226328632087183	2	2	7
-0.117892040488478	2	2	8
-0.174248936955128	2	2	9
-0.00117180840728193	3	2	1
-0.254458349349216	3	2	2
-0.299933099958615	3	2	3
-0.15632891872007	3	2	4
-0.203390931668425	3	2	5
-0.222867676930881	3	2	6
-0.208412482171731	3	2	7
-0.00514170336226755	3	2	8
-0.147614300490206	3	2	9
-0.0925737458714075	4	2	1
-0.267510890964935	4	2	2
-0.0551645760131097	4	2	3
-0.132200638848688	4	2	4
0.0330237934753774	4	2	5
-0.213700105976401	4	2	6
-0.22035903245233	4	2	7
-0.0725298320839958	4	2	8
-0.119521144094222	4	2	9
-0.183658126815012	5	2	1
-0.392272357822293	5	2	2
-0.289689353197108	5	2	3
-0.18235706913525	5	2	4
-0.291782618225269	5	2	5
-0.218785700446814	5	2	6
-0.392012496180275	5	2	7
-0.0792207945336416	5	2	8
-0.299163209770078	5	2	9
-0.0351836321032732	6	2	1
-0.227932966430267	6	2	2
-0.322905338326281	6	2	3
-0.0852028958568142	6	2	4
-0.294775906794057	6	2	5
-0.256218738488138	6	2	6
-0.245055880225626	6	2	7
-0.105485554827281	6	2	8
-0.192928791945425	6	2	9
-0.12006722381022	7	2	1
-0.128354097632152	7	2	2
-0.30189536495335	7	2	3
-0.0713048956108435	7	2	4
-0.248689974960735	7	2	5
-0.240849894131981	7	2	6
-0.301564855571051	7	2	7
-0.0301061848730822	7	2	8
-0.138974245862992	7	2	9
0.0573429995220648	8	2	1
-0.369480586869694	8	2	2
-0.0713651861233706	8	2	3
0.00366648837824519	8	2	4
-0.318257260873017	8	2	5
-0.199141812098563	8	2	6
-0.324848754505236	8	2	7
-0.0936740936941731	8	2	8
-0.423180887655046	8	2	9
-0.0455707328567619	9	2	1
-0.13414648025166	9	2	2
-0.0398923600817307	9	2	3
-0.087965078443755	9	2	4
-0.19719954538299	9	2	5
-0.136162554248764	9	2	6
-0.358115113225569	9	2	7
-0.161895138113173	9	2	8
-0.203291567113476	9	2	9
-0.179227493521993	1	3	1
-0.202845506800379	1	3	2
-0.190189101878347	1	3	3
-0.107023268865813	1	3	4
-0.289698632993343	1	3	5
-0.206676951723295	1	3	6
-0.141955984736007	1	3	7
-0.12164370961518	1	3	8
-0.206218312877576	1	3	9
-0.147405124050869	2	3	1
-0.0944259037672699	2	3	2
-0.193056044095791	2	3	3
-0.136557675055662	2	3	4
-0.313638892184356	2	3	5
-0.172099466627935	2	3	6
0.0241076759470179	2	3	7
-0.107770277683542	2	3	8
-0.155639492480245	2	3	9
-0.1751075504631	3	3	1
-0.203766679125142	3	3	2
-0.203467316673176	3	3	3
-0.228082946993092	3	3	4
-0.290767554223163	3	3	5
-0.124314227581456	3	3	6
-0.0767788859912656	3	3	7
-0.163508697453447	3	3	8
-0.130875855368717	3	3	9
-0.0242696348435618	4	3	1
-0.153226874532812	4	3	2
-0.0725039093775404	4	3	3
-0.179274108400415	4	3	4
-0.243950118421711	4	3	5
-0.0686304427553052	4	3	6
0.129643978852913	4	3	7
-0.236781542923132	4	3	8
-0.0917553514083039	4	3	9
-0.126791434211195	5	3	1
-0.121623191388345	5	3	2
-0.428852206151188	5	3	3
-0.156144953830889	5	3	4
-0.252010594860563	5	3	5
-0.237654056901268	5	3	6
-0.111223368503886	5	3	7
-0.725778807357673	5	3	8
-0.160511677923376	5	3	9
-0.0239673783346184	6	3	1
-0.190679186643522	6	3	2
-0.198513863204107	6	3	3
-0.218226713789205	6	3	4
-0.28588214968947	6	3	5
-0.189082806804741	6	3	6
-0.254204655262433	6	3	7
-0.1441594759554	6	3	8
-0.230554643119996	6	3	9
-0.0581752563773327	7	3	1
-0.438432747183589	7	3	2
-0.386527642994998	7	3	3
-0.155629750251562	7	3	4
-0.0974137562928938	7	3	5
-0.173605508157807	7	3	6
-0.201920390285389	7	3	7
-0.189061888343719	7	3	8
-0.165529331721786	7	3	9
-0.0927600794511785	8	3	1
-0.0322963157055165	8	3	2
-0.192654451058362	8	3	3
-0.15240320031809	8	3	4
-0.25289065590959	8	3	5
-0.212273991506529	8	3	6
-0.0849930347121618	8	3	7
-0.321396315258925	8	3	8
-0.202555717179898	8	3	9
0.0368201113646732	9	3	1
-0.0279918387111727	9	3	2
-0.217929006149169	9	3	3
-0.147810097736609	9	3	4
-0.249955392985585	9	3	5
-0.145907796785755	9	3	6
0.0514277416175493	9	3	7
-0.424833989247879	9	3	8
-0.109700809254932	9	3	9
-0.13219600002792	1	4	1
-0.329284129796023	1	4	2
-0.129164894273357	1	4	3
-0.314719315431425	1	4	4
-0.187139834009304	1	4	5
-0.288036766931679	1	4	6
-0.129770551307994	1	4	7
-0.171916055733274	1	4	8
-0.00988468755655894	1	4	9
-0.128985827074983	2	4	1
-0.338404131553329	2	4	2
-0.128236608482517	2	4	3
-0.346271313790998	2	4	4
-0.107818545026767	2	4	5
-0.245729397337691	2	4	6
-0.103636665290617	2	4	7
-0.216372287226679	2	4	8
-0.0500625055627317	2	4	9
-0.333743148593325	3	4	1
-0.301113724281933	3	4	2
-0.0352084352406463	3	4	3
-0.305945514187026	3	4	4
-0.127954717906214	3	4	5
-0.234661609151141	3	4	6
-0.0444312911272059	3	4	7
-0.349040793994186	3	4	8
-0.0536163853876769	3	4	9
-0.0235541251979772	4	4	1
-0.215684329670002	4	4	2
0.130179410714058	4	4	3
-0.137150436834785	4	4	4
-0.0369035162228936	4	4	5
-0.173880298660428	4	4	6
-0.0383052537684224	4	4	7
-0.100170908290367	4	4	8
0.0639543471432525	4	4	9
-0.153876339102135	5	4	1
-0.268550606519539	5	4	2
-0.12667443844118	5	4	3
-0.33502819398613	5	4	4
-0.138931957541508	5	4	5
-0.115968869033546	5	4	6
-0.355575145190363	5	4	7
-0.431906172451234	5	4	8
-0.130216171981148	5	4	9
-0.0484904063789878	6	4	1
-0.23989534953995	6	4	2
0.0635000494193382	6	4	3
-0.0916579816845586	6	4	4
-0.0744362005906076	6	4	5
-0.176193585800242	6	4	6
-0.203623713666953	6	4	7
-0.308656893990918	6	4	8
-0.0213174072511408	6	4	9
0.00334552640770134	7	4	1
-0.291290044023308	7	4	2
-0.190544740819316	7	4	3
-0.266765050645254	7	4	4
-0.147257001749173	7	4	5
-0.127043065503201	7	4	6
0.0273425059882204	7	4	7
-0.0425309647916621	7	4	8
-0.0299680398332468	7	4	9
0.03648492259415	8	4	1
-0.0933494612726679	8	4	2
-0.104252155239916	8	4	3
-0.124025580642437	8	4	4
-0.066860398867221	8	4	5
-0.174590645189781	8	4	6
-0.201518102216468	8	4	7
-0.411699013747005	8	4	8
-0.123248878838128	8	4	9
-0.00127857864153755	9	4	1
-0.328712181952522	9	4	2
0.118283138839794	9	4	3
-0.194230741768257	9	4	4
-0.138735485426138	9	4	5
-0.190706362288237	9	4	6
-0.531920489301939	9	4	7
-0.430067292482838	9	4	8
-0.0390195274652814	9	4	9
-0.0353166297477839	1	5	1
-0.226379389942313	1	5	2
-0.15808183567161	1	5	3
-0.241730853846632	1	5	4
-0.177699745541686	1	5	5
0.0398253630689809	1	5	6
-0.590457771565456	1	5	7
0.0230743077894335	1	5	8
0.0210778393594323	1	5	9
0.00823153800479544	2	5	1
-0.20894733683027	2	5	2
-0.167257566826659	2	5	3
-0.379500580359994	2	5	4
-0.1960249451315	2	5	5
-0.0522541775561834	2	5	6
-0.351229147344725	2	5	7
0.0158480878636377	2	5	8
0.0808936153029516	2	5	9
-0.0175139824842254	3	5	1
-0.1582459827762	3	5	2
-0.178232435772651	3	5	3
-0.367311609974614	3	5	4
-0.105647450542657	3	5	5
0.00496302282765275	3	5	6
-0.27235762720551	3	5	7
-0.0205041370547616	3	5	8
-0.0637107099804144	3	5	9
0.0395843841971055	4	5	1
-0.0813600957297307	4	5	2
-0.135200356402975	4	5	3
-0.248175669743141	4	5	4
-0.239640236434085	4	5	5
-0.0117153819659104	4	5	6
-0.281615165368192	4	5	7
-0.118168637337346	4	5	8
-0.0366580600437986	4	5	9
-0.0850136427869794	5	5	1
-0.123857953086085	5	5	2
-0.331992820274283	5	5	3
-0.290745544168723	5	5	4
-0.166026072413134	5	5	5
0.18077545864797	5	5	6
-0.750618989482043	5	5	7
-0.286589829036229	5	5	8
-0.22647202568763	5	5	9
-0.00557808917386684	6	5	1
-0.080783474471238	6	5	2
-0.0978064023813646	6	5	3
-0.184775300409201	6	5	4
-0.157757785078473	6	5	5
-0.0956155254551069	6	5	6
-0.0320506065403482	6	5	7
0.0582021501057692	6	5	8
-0.290972818959345	6	5	9
-0.0738664131707959	7	5	1
-0.170715499058428	7	5	2
-0.114178959624822	7	5	3
0.0201600731916655	7	5	4
-0.354369425206664	7	5	5
-0.052434633842377	7	5	6
-0.245153692893993	7	5	7
-0.0849880340053055	7	5	8
-0.0363271622281133	7	5	9
-0.0354065234698864	8	5	1
-0.142383327171216	8	5	2
-0.237636401769373	8	5	3
-0.133567517792051	8	5	4
-0.48286432163515	8	5	5
-0.0456645151133478	8	5	6
-0.270954406432486	8	5	7
-0.114357048044799	8	5	8
-0.480203450598636	8	5	9
0.064011390160698	9	5	1
-0.158530161129289	9	5	2
-0.227605023317101	9	5	3
-0.165830476071347	9	5	4
-0.161154838524303	9	5	5
-0.0547614305883285	9	5	6
-0.556906162602168	9	5	7
-0.196170746156517	9	5	8
-0.132098761567622	9	5	9
-0.0254243299785116	1	6	1
-0.132207551272514	1	6	2
-0.275647863510547	1	6	3
0.00393522028837402	1	6	4
-0.327656705570554	1	6	5
-0.293103328102129	1	6	6
-0.0644090137523969	1	6	7
-0.132381130636439	1	6	8
-0.138349943689461	1	6	9
-0.146301930413664	2	6	1
-0.134767934497391	2	6	2
-0.330227909814539	2	6	3
-0.133655828366727	2	6	4
-0.368715554426739	2	6	5
-0.329361322218015	2	6	6
-0.0228238277159144	2	6	7
-0.0846136803533994	2	6	8
-0.295843903161893	2	6	9
-0.175564355579584	3	6	1
-0.186792264764179	3	6	2
-0.0818430504803383	3	6	3
-0.0982509589068356	3	6	4
-0.34851812938815	3	6	5
-0.2263090631256	3	6	6
-0.0750827694938838	3	6	7
0.0391460135291416	3	6	8
-0.34129372702415	3	6	9
-0.0513930712991999	4	6	1
-0.206375555218661	4	6	2
-0.155050712307108	4	6	3
0.00445840521581537	4	6	4
-0.314731490968987	4	6	5
-0.0723577749657311	4	6	6
-0.221689766599794	4	6	7
0.000753203922202118	4	6	8
-0.314349125709063	4	6	9
-0.364508948534239	5	6	1
-0.331137752190871	5	6	2
-0.459093403628588	5	6	3
-0.0311383138435418	5	6	4
-0.47169699958288	5	6	5
-0.19872481328481	5	6	6
-0.199403452425324	5	6	7
-0.406109521272544	5	6	8
-0.496799743922429	5	6	9
0.00969056493231534	6	6	1
-0.159644070942999	6	6	2
-0.339239424356268	6	6	3
-0.102595859133847	6	6	4
-0.478192354198641	6	6	5
-0.0555476901748744	6	6	6
-0.450944159343573	6	6	7
-0.301348306284037	6	6	8
-0.282754827258825	6	6	9
-0.223062604714041	7	6	1
-0.139159353177013	7	6	2
-0.205748095240995	7	6	3
-0.0838136760073528	7	6	4
-0.235078486315881	7	6	5
-0.140732307646322	7	6	6
-0.538748123809075	7	6	7
-0.14428513267043	7	6	8
-0.322390927323831	7	6	9
0.101000688086037	8	6	1
-0.0827982886176288	8	6	2
0.0459288108834772	8	6	3
-0.233624095929036	8	6	4
-0.438106049872617	8	6	5
-0.0430355304527568	8	6	6
-0.227904190639971	8	6	7
-0.131645567725746	8	6	8
-0.361560643900512	8	6	9
0.171333351536387	9	6	1
-0.255950033811555	9	6	2
-0.127374045136214	9	6	3
0.0523548410794576	9	6	4
-0.429413569528324	9	6	5
-0.131928930159294	9	6	6
-0.053922831231636	9	6	7
-0.210987492380095	9	6	8
-0.29028565512484	9	6	9
