# Supplementary material for: Multivariate Analysis of BOLD Activation Patterns Recovers Graded Depth Representations in Human Visual and Parietal Cortex
Source: eNeuro. 2019 Jul 18;6(4):ENEURO.0362-18.2019. doi: 10.1523/ENEURO.0362-18.2019 (PMC6709213; doi:10.1523/ENEURO.0362-18.2019)
Supplement: Extended Data 1 — Analysis code can be accessed by downloading the zip file associated with this manuscript. See the README file in this folder for details. Download Extended Data 1, ZIP file. [file sup_enu-eN-NWR-0362-18-s07.zip › IEMdepth-master/MixedModels/recon_err_tbl.txt]

err	ROI	position	subject
0.35	1	1	1
1.5980638440601	1	1	2
1.9183859521282	1	1	3
0.316033832968339	1	1	4
0.606514218887456	1	1	5
0.269281461242723	1	1	6
0.882894435477581	1	1	7
1.44307641547487	1	1	8
1.3330470309799	1	1	9
1.26021317200423	2	1	1
0.772342699047477	2	1	2
0.85	2	1	3
0.236958091060756	2	1	4
0.693506834626616	2	1	5
0.277046522671121	2	1	6
0.613757949338455	2	1	7
0.759534213176148	2	1	8
0.59807212906142	2	1	9
0.182228303000846	3	1	1
1.06832310494201	3	1	2
1.76509910435474	3	1	3
0.0716695339180613	3	1	4
1.33627729810817	3	1	5
0.335644949043039	3	1	6
1.34880823935382	3	1	7
0.423787895200797	3	1	8
0.7328152082934	3	1	9
1.04771878232593	4	1	1
1.09013102645099	4	1	2
1.0401389208633	4	1	3
0.206245702893757	4	1	4
0.85	4	1	5
0.434068973665793	4	1	6
1.43588271642978	4	1	7
0.0732300329546862	4	1	8
0.681063768824895	4	1	9
0.111543905088333	5	1	1
0.246442982760269	5	1	2
0.35	5	1	3
0.13351695663235	5	1	4
1.04078113033573	5	1	5
2.59291759130598	5	1	6
1.72735511857792	5	1	7
0.887674217141859	5	1	8
0.667583142426612	5	1	9
0.132887590879548	6	1	1
3.03055120066721	6	1	2
1.40237590059026	6	1	3
0.0404069187745768	6	1	4
1.71705796277085	6	1	5
0.224479572178829	6	1	6
0.123560998875279	6	1	7
1.79552620856734	6	1	8
0.219205368423309	6	1	9
0.153168488803477	7	1	1
0.302971254797094	7	1	2
1.65	7	1	3
0.0946820943296514	7	1	4
0.907523018636356	7	1	5
0.207643050306173	7	1	6
0.426492314551093	7	1	7
0.126733677892533	7	1	8
0.226319144792269	7	1	9
0.240918813237147	8	1	1
2.60117197040279	8	1	2
1.51333951412598	8	1	3
0.0294663771332446	8	1	4
0.674000412652446	8	1	5
0.273430866616093	8	1	6
1.59554776541428	8	1	7
2.2288921388467	8	1	8
0.793558886742229	8	1	9
0.687591324022192	9	1	1
2.41631225941034	9	1	2
1.19812982265429	9	1	3
0.152468406138095	9	1	4
0.683233332201093	9	1	5
0.0285628141645533	9	1	6
2.61012261010637	9	1	7
2.07502624531867	9	1	8
0.629643216518308	9	1	9
1.34696528318702	1	2	1
0.722597189784514	1	2	2
1.91379021898315	1	2	3
0.429862560978722	1	2	4
0.317103266618567	1	2	5
0.191337355846461	1	2	6
0.283626695886023	1	2	7
1.57116330871686	1	2	8
0.202228394565098	1	2	9
1.24060412474025	2	2	1
0.595867878287009	2	2	2
1.74693162585496	2	2	3
0.213236993207373	2	2	4
0.639255449040399	2	2	5
0.141917584872783	2	2	6
0.344620534849145	2	2	7
1.71720634765895	2	2	8
0.251756351532581	2	2	9
0.409137284643924	3	2	1
0.599733682939603	3	2	2
1.21181177592879	3	2	3
0.053719336010115	3	2	4
0.698682100159849	3	2	5
0.424540984765149	3	2	6
0.287243721465774	3	2	7
1.7761923683753	3	2	8
0.0471370917628521	3	2	9
0.149394007027149	4	2	1
0.754868084979086	4	2	2
1.3617490426616	4	2	3
0.106774751864179	4	2	4
1.95571823147081	4	2	5
1.32394577804051	4	2	6
0.659220721728173	4	2	7
0.910112753550844	4	2	8
0.539311968359809	4	2	9
0.185351674378311	5	2	1
0.565816419918198	5	2	2
0.552255012281239	5	2	3
0.248658352221705	5	2	4
0.557182255340664	5	2	5
0.337294116895905	5	2	6
0.00174312967254742	5	2	7
1.92427172652055	5	2	8
0.121593377422885	5	2	9
0.0416035090886028	6	2	1
0.804603963288144	6	2	2
0.272331414146938	6	2	3
0.301826137662467	6	2	4
0.682693500228088	6	2	5
0.452789006928087	6	2	6
0.675721336888317	6	2	7
1.28610705444053	6	2	8
0.352851535700867	6	2	9
0.0507635331712665	7	2	1
0.56179689746437	7	2	2
0.129927699067402	7	2	3
0.844646102859442	7	2	4
0.862987301879518	7	2	5
0.448208530247212	7	2	6
0.214980999370558	7	2	7
1.7387025194729	7	2	8
0.00451101086897487	7	2	9
0.327687134192135	8	2	1
0.35	8	2	2
0.374014930243461	8	2	3
0.369976148066049	8	2	4
0.434858982032602	8	2	5
0.623521615204192	8	2	6
0.209063835447719	8	2	7
1.64663198157214	8	2	8
0.25	8	2	9
0.202607297877046	9	2	1
0.149540401593021	9	2	2
0.000205059773457861	9	2	3
1.02062968049269	9	2	4
0.34210730008781	9	2	5
1.0400631379155	9	2	6
1.79290342975831	9	2	7
1.72792294846196	9	2	8
0.208227081600081	9	2	9
0.111208812516383	1	3	1
1.16701674282521	1	3	2
0.16300000123876	1	3	3
0.463107757798831	1	3	4
0.448381494199466	1	3	5
0.6412862043191	1	3	6
0.297841246577008	1	3	7
0.522416633693313	1	3	8
0.353327748679313	1	3	9
0.0698861903357977	2	3	1
1.20491045963272	2	3	2
0.190784065068691	2	3	3
0.784879807517306	2	3	4
0.424554361820971	2	3	5
0.411128763256043	2	3	6
0.541389468082217	2	3	7
0.53964745296508	2	3	8
0.209095306208475	2	3	9
0.0845548752214808	3	3	1
1.1421189711399	3	3	2
0.0345165516804281	3	3	3
0.975696922998776	3	3	4
0.548341015825939	3	3	5
0.104711905586064	3	3	6
0.275070003649426	3	3	7
0.70921803398226	3	3	8
0.0726478034368317	3	3	9
0.0109221811004458	4	3	1
1.09024541055559	4	3	2
0.624903384450611	4	3	3
1.05969389155263	4	3	4
0.391015056573962	4	3	5
0.244904336102748	4	3	6
0.491312354948995	4	3	7
0.819056648185133	4	3	8
0.171430620366838	4	3	9
0.0952826153058856	5	3	1
0.71664421194759	5	3	2
0.33631027909622	5	3	3
1.10251348526964	5	3	4
0.660870936744582	5	3	5
0.25	5	3	6
0.203312010219072	5	3	7
1.14853322788968	5	3	8
0.0677143294082401	5	3	9
0.110422443211359	6	3	1
0.36164821561986	6	3	2
0.375982106373159	6	3	3
0.690793340397376	6	3	4
0.601152817877544	6	3	5
0.329735914588434	6	3	6
0.192970195225621	6	3	7
0.0184513509087033	6	3	8
0.0869279863859419	6	3	9
0.0725838569596529	7	3	1
0.596751698779843	7	3	2
0.613774563695061	7	3	3
0.195905520269677	7	3	4
0.440308095884597	7	3	5
0.0603840742677138	7	3	6
0.35496807073857	7	3	7
0.556242975238059	7	3	8
0.0678350611313011	7	3	9
0.32758120655909	8	3	1
0.847756142655145	8	3	2
0.122508597363364	8	3	3
0.25	8	3	4
0.486924126345718	8	3	5
0.183683837993109	8	3	6
0.447629239976107	8	3	7
0.644919072013823	8	3	8
0.0651230441686849	8	3	9
0.0300324391198557	9	3	1
0.493620019744712	9	3	2
0.17530850809385	9	3	3
0.514832533490278	9	3	4
0.603251296536234	9	3	5
0.247497662901879	9	3	6
0.17199376799114	9	3	7
0.724363904216191	9	3	8
0.167958633977507	9	3	9
0.404525343692937	1	4	1
0.764868411697801	1	4	2
1.72212527107031	1	4	3
0.337741425007256	1	4	4
0.579821691993023	1	4	5
0.0638949778095896	1	4	6
0.298030064477805	1	4	7
1.10324692095222	1	4	8
0.05	1	4	9
0.387872332820082	2	4	1
0.719413950038711	2	4	2
1.65127486884594	2	4	3
0.179162453380003	2	4	4
0.424466437498852	2	4	5
0.168882428236006	2	4	6
0.147767239343375	2	4	7
0.856461022351721	2	4	8
0.142271442431957	2	4	9
0.104422471542119	3	4	1
0.515604243715969	3	4	2
1.68997759911634	3	4	3
0.158667571575466	3	4	4
0.994713700418187	3	4	5
0.123632822278887	3	4	6
0.129006844405546	3	4	7
1.00508122341999	3	4	8
0.524975215607071	3	4	9
0.194302562181211	4	4	1
0.361014705484885	4	4	2
0.764835212842569	4	4	3
0.0838222500297424	4	4	4
0.603720599812571	4	4	5
0.0656486702825504	4	4	6
0.618532919187315	4	4	7
0.798365574807176	4	4	8
1.39937475032773	4	4	9
0.077734659146651	5	4	1
0.256564457342623	5	4	2
0.594497294026574	5	4	3
0.318605998717958	5	4	4
0.30485872288782	5	4	5
0.429852670169204	5	4	6
1.05095770815324	5	4	7
1.45980028388118	5	4	8
1.93280274498733	5	4	9
0.0164924695923407	6	4	1
0.134009879764265	6	4	2
0.779178771468697	6	4	3
0.314987141963759	6	4	4
0.384865542987121	6	4	5
0.502902218778794	6	4	6
0.718501464745319	6	4	7
1.82075587565284	6	4	8
0.780907212128992	6	4	9
0.155581605427536	7	4	1
0.0836608349321362	7	4	2
1.08496520081209	7	4	3
0.536862502220314	7	4	4
0.25694915025156	7	4	5
0.49227687913864	7	4	6
1.25	7	4	7
1.05361023063306	7	4	8
1.3628369515418	7	4	9
0.190918790124081	8	4	1
0.498565544256811	8	4	2
1.16629252205562	8	4	3
0.241950772067661	8	4	4
0.525589706722508	8	4	5
0.428336617885397	8	4	6
0.09474043469895	8	4	7
1.55341358671885	8	4	8
0.571944918212841	8	4	9
0.139105115294851	9	4	1
0.707035687848774	9	4	2
0.653815142039648	9	4	3
0.67517525213624	9	4	4
0.292546175297887	9	4	5
0.795787471226023	9	4	6
0.668951178765994	9	4	7
1.62062762140457	9	4	8
1.01446870776113	9	4	9
0.15209436006844	1	5	1
1.73001391256658	1	5	2
0.990310211708077	1	5	3
0.672572433583972	1	5	4
0.499683870086182	1	5	5
2.27780191835558	1	5	6
0.189333156002414	1	5	7
1.86239881330756	1	5	8
0.0237638804518883	1	5	9
0.150698379139394	2	5	1
1.3110901113198	2	5	2
1.2570257905693	2	5	3
0.304826038370126	2	5	4
0.923748714249246	2	5	5
2.33614745744241	2	5	6
0.55	2	5	7
1.75891486243639	2	5	8
0.240986439657846	2	5	9
0.111459215729707	3	5	1
2.35700611461281	3	5	2
1.18323302823472	3	5	3
0.27888183369362	3	5	4
1.73174470353262	3	5	5
2.33275460374372	3	5	6
0.0961000821545009	3	5	7
1.58121762793041	3	5	8
0.656249108865565	3	5	9
0.079305224254297	4	5	1
2.25	4	5	2
1.22081322270551	4	5	3
0.269746167047432	4	5	4
1.10920207097482	4	5	5
0.382875663337634	4	5	6
0.513744656755937	4	5	7
1.32920242914582	4	5	8
0.825105581223947	4	5	9
0.12804045739564	5	5	1
0.341531533092955	5	5	2
0.496145856173683	5	5	3
0.45271259341389	5	5	4
1.23898682560811	5	5	5
0.508324824064632	5	5	6
0.634634348408124	5	5	7
1.76694765086806	5	5	8
0.193850378117473	5	5	9
0.134991246878162	6	5	1
0.35	6	5	2
0.625983212244282	6	5	3
0.166269502944414	6	5	4
1.81681438324702	6	5	5
0.514934985333867	6	5	6
0.295144703016845	6	5	7
2.22764809611935	6	5	8
0.00308322589743915	6	5	9
0.0047573738861002	7	5	1
0.0175990637456698	7	5	2
1.31175351240985	7	5	3
0.0730287961905197	7	5	4
2.06053953659227	7	5	5
0.416186537560214	7	5	6
0.444641196465602	7	5	7
1.85916527754518	7	5	8
0.143417952573513	7	5	9
0.146375931077637	8	5	1
3.25	8	5	2
0.290656645910102	8	5	3
0.22990056182931	8	5	4
2.27875918395081	8	5	5
0.505124568503435	8	5	6
0.497435382791015	8	5	7
1.84318494759447	8	5	8
0.263421329362425	8	5	9
0.0266520920723959	9	5	1
2.26851586728687	9	5	2
0.769969928164026	9	5	3
0.163046223402208	9	5	4
0.568959775770679	9	5	5
0.270670693004596	9	5	6
2.03850018065217	9	5	7
2.1181756551096	9	5	8
0.251970429091225	9	5	9
0.0767460080579352	1	6	1
1.22629518984839	1	6	2
2.22348798825939	1	6	3
1.99177960281413	1	6	4
0.145360388612844	1	6	5
0.731949874868784	1	6	6
0.372615083966152	1	6	7
0.573226758118754	1	6	8
0.0863822312288645	1	6	9
0.086544744283759	2	6	1
1.33133714514822	2	6	2
2.24026843334425	2	6	3
1.15674951820206	2	6	4
0.139090294650605	2	6	5
0.533202951619994	2	6	6
1.04466841296765	2	6	7
0.189226126753181	2	6	8
0.193792072041424	2	6	9
0.484894866691369	3	6	1
0.996818266191662	3	6	2
0.764980754374496	3	6	3
1.95	3	6	4
0.27955643554298	3	6	5
0.68367467262504	3	6	6
1.28420413609428	3	6	7
0.0499999999999998	3	6	8
0.282792405195182	3	6	9
0.603677590203976	4	6	1
0.693353743310129	4	6	2
1.64461229378358	4	6	3
0.481699228842567	4	6	4
0.300422243164065	4	6	5
0.890856816323632	4	6	6
0.555165753642309	4	6	7
0.256154510488626	4	6	8
0.368297668662785	4	6	9
0.284202722526298	5	6	1
0.239046387998372	5	6	2
0.224781557416045	5	6	3
0.138554378246744	5	6	4
0.168999755216633	5	6	5
0.457981990246644	5	6	6
0.73146101122768	5	6	7
0.05	5	6	8
0.345333555041561	5	6	9
0.307091839351455	6	6	1
3.25	6	6	2
0.443681810494042	6	6	3
0.65	6	6	4
0.28321913751488	6	6	5
0.718177742951198	6	6	6
0.573798517751441	6	6	7
0.53530718449016	6	6	8
0.405273516880893	6	6	9
0.329478395598236	7	6	1
0.0682114331703556	7	6	2
0.906351110090096	7	6	3
0.175146527511618	7	6	4
0.175015340213315	7	6	5
0.568158824844539	7	6	6
0.668417841795718	7	6	7
1.26122281270102	7	6	8
0.431662628096433	7	6	9
0.297160958930835	8	6	1
1.03199858750146	8	6	2
0.405193866621865	8	6	3
0.195908526332511	8	6	4
0.377395643421437	8	6	5
0.585199859692275	8	6	6
3.75	8	6	7
0.385140052024386	8	6	8
0.287972074757308	8	6	9
0.41767001119582	9	6	1
2.25065519365013	9	6	2
0.496622259302697	9	6	3
0.0523443644940693	9	6	4
0.322668985720534	9	6	5
0.539787579687993	9	6	6
1.13858996916514	9	6	7
0.575160834852661	9	6	8
0.453530047965433	9	6	9
