# Supplementary material for: Multivariate Analysis of BOLD Activation Patterns Recovers Graded Depth Representations in Human Visual and Parietal Cortex
Source: eNeuro. 2019 Jul 18;6(4):ENEURO.0362-18.2019. doi: 10.1523/ENEURO.0362-18.2019 (PMC6709213; doi:10.1523/ENEURO.0362-18.2019)
Supplement: Extended Data 1 — Analysis code can be accessed by downloading the zip file associated with this manuscript. See the README file in this folder for details. Download Extended Data 1, ZIP file. [file sup_enu-eN-NWR-0362-18-s07.zip › IEMdepth-master/README.md]

# Multivariate analysis of BOLD activation patterns recovers graded depth representations in human visual and parietal cortex
We presented subjects with stereoscopic sphere stimuli, composed of multicolored flickering dots. Stimuli were presented at various positions evenly spaced along the horizontal (left-right) spatial axis, and the depth (near-far) spatial axis. We used an inverted encoding model to reconstruct the locations of stimuli along each of these spatial axes.

For data, see our OSF repository at: https://osf.io/j7tpf/

#### Contents:

## Reconstructions 
- Matlab code to generate channel response functions (IEMdepth_getChannelResp1D.m), average these reconstructions over shared locations (IEMdepth_average1DRecon.m), and perform curve fitting to the reconstructions (IEMdepth_fitRecons1D.m). 
- Also contains code to plot reconstructions and analyze their accuracy over positions and ROIs.
## Classifier
- Matlab code needed to run a linear decoding analysis using libSVM 3.1 (libSVM is not included here but can be downloaded from https://www.csie.ntu.edu.tw/~cjlin/libsvm/)
## MixedModels
- R code used to analyze the pattern of SVM and encoding model performance over positions and ROIs.
