# Supplementary material for: Multivariate Analysis of BOLD Activation Patterns Recovers Graded Depth Representations in Human Visual and Parietal Cortex
Source: eNeuro. 2019 Jul 18;6(4):ENEURO.0362-18.2019. doi: 10.1523/ENEURO.0362-18.2019 (PMC6709213; doi:10.1523/ENEURO.0362-18.2019)
Supplement: Extended Data 1 — Analysis code can be accessed by downloading the zip file associated with this manuscript. See the README file in this folder for details. Download Extended Data 1, ZIP file. [file sup_enu-eN-NWR-0362-18-s07.zip › IEMdepth-master/Reconstructions/IEMdepth_plot1DRecons_subMean.m]

function IEMdepth_plot1DRecons_subMean(varargin)

if nargin < 1    
    subj = {'AI','AP','BB','BC','BD','BJ','BM','BN','BO'};
    plotVOIs = {'V1','V2','V3','V4','V3A','V3B','IPS0','LO1','LO2'};
elseif nargin == 1
    subj = varargin{1};
    plotVOIs = {'V1','V2','V3','V4','V3A','V3B','IPS0','LO1','LO2'};
end
%%
% This is the directory where the folders "IEMdepth_trialData" and
% "IEMdepth_chanResp" are located.
root = '/usr/local/serenceslab/maggie/IEMdepth/';

dimlabels = {'X','Z'};

sessi = 2;
sepconds = 2;
absStat = 2;
usestereox = 2;

sessStrs = {'_allGoodRuns','_allSess'};
sessStr = sessStrs{sessi};
sepcondstrs = {'_trnAllCond','_trnSepCond','_trnFixTstStim'};
sepcondstr = sepcondstrs{sepconds};
locSignStrs = {'posVoxOnly','allVoxAbs'};
locSignStr = locSignStrs{absStat};
stereostrs = {'_screenx','_stereox'};
stereostr = stereostrs{usestereox};

plotCond = 2;

% colors from colorbrewer
col1 = [8,88,158; 43,140,190; 78,179,211; 123,204,196; 168,221,181; 204,235,197] ./ 255;
col2 = [110,1,107; 136,65,157; 140,107,177; 140,150,198; 158,188,218; 191,211,230] ./ 255;
allc = cat(3, col1, col2);

voin = 1:numel(plotVOIs);

%% load data and average it
for ss = 1:length(subj)
    % load the data
    fnf = sprintf('%sIEMdepth_reconFits_vy/%s_%s_fits_1D%s%s%s.mat',...
            root,subj{ss},locSignStr,sepcondstr,sessStr,stereostr);
    fprintf('loading %s...\n\n',fnf);
    load(fnf, 'fitdat','VOIs');
    % now concatenate
    tmp = cat(5, fitdat(:).allFits);
    allSubRecFit(ss,:,:,:,:) = tmp(:,plotCond,:,:,:);
    
    for vx = 1:length(plotVOIs)
        fn = sprintf('%sIEMdepth_chanResp/%s_%s_avgRecons1D_%s%s%s%s.mat',...
                root,subj{ss},plotVOIs{vx},locSignStr,...
                sepcondstr,sessStr,stereostr);
        load(fn,'avgRec_1D');
        tmp2 = cat(4,avgRec_1D(:).avgRecons);
        allSubRec(ss,vx,:,:,:) = squeeze(tmp2(:,:,plotCond,:));
        
        clear tmp2
    end
    
    clear fitdat tmp
end

meanSubRec = squeeze(mean(allSubRec));
meanSubRecFit = squeeze(mean(allSubRecFit));

%%
for dim = 1:2
    
    cm = allc(:,:,dim);
    figure;
    for vx = 1:length(plotVOIs)

        %%
        for i = 1:size(avgRec_1D(dim).avgRecons,1)
            subplot(2,ceil(length(voin)/2),vx); hold all;

            hl = line(repmat(avgRec_1D(dim).stimLocs(i),1,2),...
                [-0.5 1.5],'Color',[cm(i,:)]);
            hl.LineWidth = 1;
            plot(avgRec_1D(dim).basis_grid,...
                squeeze(meanSubRec(vx,i,:,dim)),...
                'Color',[cm(i,:)],'LineWidth',1.5);
            hold on;
            % fitdat params: ndim x ncond x nrec x npts
%             plot(avgRec_1D(dim).basis_grid,...
%                 squeeze(meanSubRecFit(dim,i,:,vx)),...
%                 'Color',cm(i,:),'LineStyle',':','LineWidth',2);
            ylim([-0.5 1]);
            xlim([-3 3]);
        end
        % plot label stuff
        ax = gca;
        if vx == length(VOIs)
            xlabel('Position (openGL coords)');
            legend([{'stimulus location','recon','fit'}]);
        elseif vx == length(VOIs)
            ax.YTickLabel = {};
        end
        if vx ~= length(VOIs)
            ax.XTickLabel = {};
        elseif vx ~= length(VOIs)
            ax.XTickLabel = {};
            ax.YTickLabel = {};
        end

        title(VOIs{voin(vx)});
    end % end VOI loop
    suptitle(sprintf('Subj averaged %s 1D recons',dimlabels{dim}));
    prepFigForExport;

end % end dim loop
