# Supplementary material for: Multivariate Analysis of BOLD Activation Patterns Recovers Graded Depth Representations in Human Visual and Parietal Cortex
Source: eNeuro. 2019 Jul 18;6(4):ENEURO.0362-18.2019. doi: 10.1523/ENEURO.0362-18.2019 (PMC6709213; doi:10.1523/ENEURO.0362-18.2019)
Supplement: Extended Data 1 — Analysis code can be accessed by downloading the zip file associated with this manuscript. See the README file in this folder for details. Download Extended Data 1, ZIP file. [file sup_enu-eN-NWR-0362-18-s07.zip › IEMdepth-master/Reconstructions/cos_basis_1D.m]

function basis = cos_basis_1D(centers,eval_at,size)
% pp(1) is mu, pp(2) is size, pp(3) is size, pow is 7
% eval_at is 1D vectors
% ff is 

basis=nan(length(eval_at),length(centers));

for cc=1:length(centers)
    
    myr = abs(eval_at-centers(cc));
    ff = ((0.5*(1 + cos(myr*pi/size) )).^7) .* (myr<=size)  ;
    
    basis(:,cc)=ff;
    
end

return
