# Supplementary material for: Multivariate Analysis of BOLD Activation Patterns Recovers Graded Depth Representations in Human Visual and Parietal Cortex
Source: eNeuro. 2019 Jul 18;6(4):ENEURO.0362-18.2019. doi: 10.1523/ENEURO.0362-18.2019 (PMC6709213; doi:10.1523/ENEURO.0362-18.2019)
Supplement: Extended Data 1 — Analysis code can be accessed by downloading the zip file associated with this manuscript. See the README file in this folder for details. Download Extended Data 1, ZIP file. [file sup_enu-eN-NWR-0362-18-s07.zip › IEMdepth-master/Reconstructions/eval_cos_1D.m]

function ff = eval_cos_1D(eval_at,pp,varargin)
% pp(1) is mu, pp(2) is size, pow is 7

if nargin == 2
    pow = 7;
else
    pow = varargin{1};
end
myr = abs(eval_at(:)-pp(1));

ff = ((0.5*(1 + cos(myr*pi/pp(2)) )).^pow) .* (myr<=pp(2))  ;
% ff = ((0.5*(1 + cos(myr*pi/pp(2)) )).^pow);

return
