# Supplementary material for: Multivariate Analysis of BOLD Activation Patterns Recovers Graded Depth Representations in Human Visual and Parietal Cortex
Source: eNeuro. 2019 Jul 18;6(4):ENEURO.0362-18.2019. doi: 10.1523/ENEURO.0362-18.2019 (PMC6709213; doi:10.1523/ENEURO.0362-18.2019)
Supplement: Extended Data 1 — Analysis code can be accessed by downloading the zip file associated with this manuscript. See the README file in this folder for details. Download Extended Data 1, ZIP file. [file sup_enu-eN-NWR-0362-18-s07.zip › IEMdepth-master/Reconstructions/make_stim_mask_1D.m]

% make_stim_mask.m
%
% Creates a mask of a round stimulus for each stimulus (trial), which is an
% element of stimX, stimY, each is stim_size (either a single value or row
% the same length as stimX and stimY), evaluated at [xx yy], which is
% reshaped into columns, so return is n_stimpts x length(stimX)


function stim_mask = make_stim_mask_1D(stimZ,stim_size,zz)


% TODO: check inputs

if length(stim_size)==1
    stim_size = stim_size * ones(length(stimZ),1);
end

stim_mask = zeros(length(zz),length(stimZ));

for ii = 1:length(stimZ)
    
    rr = abs(zz-stimZ(ii));
    stim_mask(rr <= stim_size(ii),ii) = 1;
    
end


return
