# Supplementary material for: Multivariate Analysis of BOLD Activation Patterns Recovers Graded Depth Representations in Human Visual and Parietal Cortex
Source: eNeuro. 2019 Jul 18;6(4):ENEURO.0362-18.2019. doi: 10.1523/ENEURO.0362-18.2019 (PMC6709213; doi:10.1523/ENEURO.0362-18.2019)
Supplement: Extended Data 1 — Analysis code can be accessed by downloading the zip file associated with this manuscript. See the README file in this folder for details. Download Extended Data 1, ZIP file. [file sup_enu-eN-NWR-0362-18-s07.zip › IEMdepth-master/Reconstructions/match_clim.m]

function new_clim = match_clim(gobj,new_clim)

% TODO:
% - if ax is figures, go through and get all the children and make them a
%   set of axes
% - if no input arguments, use get(0,'Children') to get handles


if nargin < 2
    
    tmp_clim = get(gobj,'CLim');
    
    if iscell(tmp_clim)
        tmp_clim = cell2mat(tmp_clim);
    end
    
    new_clim = [min(tmp_clim(:,1)) max(tmp_clim(:,2))];
    
end

set(gobj,'CLim',new_clim);


return
