# Supplementary material for: Multivariate Analysis of BOLD Activation Patterns Recovers Graded Depth Representations in Human Visual and Parietal Cortex
Source: eNeuro. 2019 Jul 18;6(4):ENEURO.0362-18.2019. doi: 10.1523/ENEURO.0362-18.2019 (PMC6709213; doi:10.1523/ENEURO.0362-18.2019)
Supplement: Extended Data 1 — Analysis code can be accessed by downloading the zip file associated with this manuscript. See the README file in this folder for details. Download Extended Data 1, ZIP file. [file sup_enu-eN-NWR-0362-18-s07.zip › IEMdepth-master/Reconstructions/prepFigForExport.m]

function h = prepFigForExport(h, pubVsPoster)
% A tool to set several figure properties to standard preferences (e.g.
% axis line width = 1, axis color is black, etc.). They're slightly
% different for publications vs. posters.
%
% VAV 5/15/18

if nargin == 0
    h = gcf;
    pubVsPoster = 1; % assumes you're making publication figures, not poster
end
if nargin == 1
    pubVsPoster = 1;
end

if pubVsPoster
    % You're making publication figures
    fontSize = 10;
else
    % You're making poster figures
    fontSize = 18;    
    h.PaperOrientation = 'landscape';
end
h.Color = 'w';
% h.FontSize = fontSize;

allAx = h.Children;

%% Properties common to both

for i = 1:numel(allAx)
    if isfield(allAx(i),'XColor')
        allAx(i).XColor = [0 0 0];
        allAx(i).YColor = [0 0 0];
        allAx(i).ZColor = [0 0 0];
    end
    allAx(i).LineWidth = 1;
    allAx(i).FontSize = fontSize;
    allAx(i).FontName = 'Arial';
    if isfield(allAx(i),'XLabel')
        allAx(i).XLabel.Color = [0 0 0];
    end
    if isfield(allAx(i),'YLabel')
        allAx(i).YLabel.Color = [0 0 0];
    end
    if isfield(allAx(i),'Box')
        allAx(i).Box = 'off';
    end
end
